# Supplementary material for: Genome-wide analysis of the Cannabis sativa cytochrome P450 monooxygenase superfamily and uncovering candidate genes for improved herbicide tolerance
Source: Front Plant Sci. 2024 Nov 7;15:1490036. doi: 10.3389/fpls.2024.1490036 (PMC11578719; doi:10.3389/fpls.2024.1490036)
Supplement: Supplementary file 2 [file Table1.xlsx]

## Sheet: Table S1
Table S1 Comprehensive information of cytochrome p450 gene family in Cannabis sativa.																																											Number of different cis-acting regulatory elements in each CsCYP broadly classified into four categories.
																												Number of conserved motifs as predicted by MEME															Development responsive elements
Clan	Familiy	Name	Protein Accession ID	RNA Accession ID	NCBI Protein description	NCBI Gene Descrition	Gene ID	Symbol	Chromosome	Genomic sequence accession	Start	End	Orientation	Exon count	Span on genome (nt)	CDS length	aa length	Molecular Weight	pI	Asp+Glu	Arg+Lys	Aliphatic index	GRAVY	Instability index (II)		Subcellular localisation (BUSCA)	Transmembrane helices (TMHMM) *	motif1	motif2	motif3	motif4	motif5	motif6	motif7	motif8	motif9	motif10	motif11	motif12	motif13	motif14	motif15	AACA_motif	AAGAA-motif	AC-I	AC-II	AP-1	CAT-box	CCGTCC motif
Clan 72	CYP 714	CsCYP_1	XP_030489461.2	XM_030633601.2	cytochrome P450 714A1	cytochrome P450 714A1	115706085	LOC115706085	1	NC_083601.1	912889	919067	minus	5	6179	1632	543	61584.3	7.86	61	63	92.06	-0.181	41.29	unstable	endomembrane system	i7-29o	1	1	1	1	0	1	0	0	1	0	0	0	1	0	1	0	1	0	0	0	0	0
Clan 85	CYP 90	CsCYP_2	XP_060959621.1	XM_061103638.1	3beta,22alpha-dihydroxysteroid 3-dehydrogenase	3beta,22alpha-dihydroxysteroid 3-dehydrogenase	115705581	LOC115705581	1	NC_083601.1	10167173	10172079	plus	9	4907	1497	498	57179.4	9.09	57	65	91.83	-0.14	45.41	unstable	endomembrane system	i5-23o	1	1	1	1	0	1	0	0	1	1	1	0	1	0	0	0	2	0	0	0	1	0
Clan 72	CYP 72	CsCYP_3	XP_060961301.1	XM_061105318.1	cytochrome P450 CYP72A616	cytochrome P450 CYP72A616	115701991	LOC115701991	1	NC_083601.1	20260159	20262569	plus	5	2411	1569	522	59526.3	8.06	57	59	95.82	-0.166	36.96	stable	endomembrane system	i7-29o	1	1	1	1	0	1	0	1	0	0	0	0	1	0	1	0	2	0	0	0	0	0
Clan 71	CYP 92	CsCYP_4	XP_030490755.2	XM_030634895.2	trimethyltridecatetraene synthase	trimethyltridecatetraene synthase	115707066	LOC115707066	1	NC_083601.1	20531920	20534801	plus	2	2882	1572	523	59952.4	8.51	62	65	91.3	-0.249	39.96	stable	endomembrane system	i5-24o	1	1	1	1	1	1	1	1	1	1	1	1	1	1	1	0	3	0	0	0	0	0
Clan 71	CYP 78	CsCYP_5	XP_060962316.1	XM_061106333.1	cytochrome P450 78A3-like	cytochrome P450 78A3-like	133032401	LOC133032401	1	NC_083601.1	24893882	24896148	minus	2	2267	1605	534	60122.7	8.65	58	63	93.67	-0.033	38.13	stable	endomembrane system	i25-47o	1	1	1	1	1	1	0	1	1	0	1	1	1	0	1	0	2	0	0	0	0	0
Clan 71	CYP 78	CsCYP_6	XP_030489663.2	XM_030633803.2	cytochrome P450 78A3	cytochrome P450 78A3	115706225	LOC115706225	1	NC_083601.1	24974761	24977076	plus	2	2316	1746	581	65434	8.83	58	65	95.18	0.027	37.81	stable	endomembrane system	o	1	1	1	1	1	1	0	1	1	0	1	1	1	0	1	0	0	0	0	0	1	0
Clan 71	CYP 703	CsCYP_7	XP_030491712.1	XM_030635852.2	cytochrome P450 703A2	cytochrome P450 703A2	115707784	LOC115707784	1	NC_083601.1	25856369	25858508	plus	2	2140	1563	520	58738.9	7.33	64	64	92.1	-0.232	40.79	unstable	endomembrane system	o4-21i213-232o	1	1	1	1	1	1	1	1	1	1	1	1	1	1	1	0	3	0	0	0	0	1
Clan 85	CYP707	CsCYP_8	XP_030489035.2	XM_030633175.2	abscisic acid 8'-hydroxylase CYP707A1	abscisic acid 8'-hydroxylase CYP707A1	115705748	LOC115705748	1	NC_083601.1	29973313	29976932	plus	9	3620	1431	476	54267.8	9.24	49	60	90.11	-0.2	37.97	stable	endomembrane system	i5-22o	1	0	1	1	1	1	0	0	1	1	1	0	1	0	0	0	0	0	0	0	1	0
Clan 71	CYP 76	CsCYP_9	XP_030489030.2	XM_030633170.2	geraniol 8-hydroxylase	geraniol 8-hydroxylase	115705745	LOC115705745	1	NC_083601.1	30000274	30001997	minus	2	1724	1503	500	55877.1	8.63	55	59	107.28	-0.052	38.53	stable	endomembrane system	i7-26o	1	1	1	1	1	1	1	1	1	1	1	1	1	1	0	0	2	0	0	0	0	0
Clan 71	CYP 77	CsCYP_10	XP_030489510.2	XM_030633650.2	cytochrome P450 77A3	cytochrome P450 77A3	115706117	LOC115706117	1	NC_083601.1	30695759	30697938	minus	1	2180	1554	517	58607.9	8.65	61	65	85.4	-0.189	37.77	stable	endomembrane system	o13-35i187-209o	1	1	1	1	1	1	0	1	0	1	1	0	1	1	0	0	3	1	0	0	0	0
Clan 71	CYP 71	CsCYP_11	XP_030487506.1	XM_030631646.1	phenylacetaldehyde oxime monooxygenase CYP71AN24-like	phenylacetaldehyde oxime monooxygenase CYP71AN24-like	115704438	LOC115704438	1	NC_083601.1	30744417	30746278	minus	4	1862	828	275	31610.6	9.32	28	34	83.56	-0.143	40.33	unstable	endomembrane system	o4-21i	0	0	0	0	1	1	1	0	0	1	0	0	0	1	0	0	1	0	0	0	1	0
Clan 72	CYP734	CsCYP_12	XP_030487615.1	XM_030631755.2	cytochrome P450 734A1	cytochrome P450 734A1	115704553	LOC115704553	1	NC_083601.1	33594108	33598594	plus	5	4487	1653	550	62441.7	9.42	54	69	95.55	-0.111	34.18	stable	endomembrane system	i12-34o	1	1	1	1	0	1	0	1	1	0	1	0	1	0	1	0	1	0	0	0	0	1
Clan 86	CYP 704	CsCYP_13	XP_030485387.2	XM_030629527.2	cytochrome P450 704C1	cytochrome P450 704C1	115702085	LOC115702085	1	NC_083601.1	34916102	34918562	minus	6	2461	1566	521	59743.3	8.89	61	69	93.01	-0.152	31.92	stable	endomembrane system	i24-46o	1	1	1	1	0	1	0	1	0	0	0	0	1	0	0	0	3	0	0	0	1	0
Clan 86	CYP 704	CsCYP_14	XP_030485388.2	XM_030629528.2	cytochrome P450 704C1	cytochrome P450 704C1	115702087	LOC115702087	1	NC_083601.1	34934425	34937554	minus	6	3130	1509	502	57683.7	8.97	60	69	91.71	-0.178	33.3	stable	endomembrane system	i7-26o	1	1	1	1	0	1	0	1	0	0	0	0	1	0	0	0	2	0	0	0	0	0
Clan 86	CYP 704	CsCYP_15	XP_030485397.2	XM_030629537.2	cytochrome P450 704C1	cytochrome P450 704C1	115702093	LOC115702093	1	NC_083601.1	34937956	34940620	minus	5	2665	1530	509	58343.3	8.35	58	62	90.98	-0.123	34.28	stable	endomembrane system	i5-27o	1	1	1	1	0	1	0	1	0	0	0	0	1	0	0	0	2	0	0	0	0	0
Clan 86	CYP 704	CsCYP_16	XP_030485398.2	XM_030629538.2	cytochrome P450 704C1	cytochrome P450 704C1	115702094	LOC115702094	1	NC_083601.1	34952811	34955287	minus	5	2477	1530	509	58322.4	8.17	60	63	93.3	-0.093	33.17	stable	endomembrane system	i5-27o	1	1	1	1	0	1	0	1	0	0	0	0	1	0	0	0	1	0	0	0	0	0
Clan 86	CYP 86	CsCYP_17	XP_030490001.2	XM_030634141.2	cytochrome P450 86A8	cytochrome P450 86A8	115706480	LOC115706480	1	NC_083601.1	36622871	36626119	plus	1	3249	1689	562	63316.3	7.87	66	68	91.8	-0.122	45.56	unstable	endomembrane system	i7-24o	1	1	1	1	0	1	0	1	0	1	0	0	1	0	1	0	1	0	0	0	0	0
Clan 85	CYP 87	CsCYP_18	XP_060964321.1	XM_061108338.1	cytochrome P450 87A3-like	cytochrome P450 87A3-like	115704495	LOC115704495	1	NC_083601.1	37499115	37504304	plus	9	5190	1452	483	55221.4	9.1	48	58	92.96	-0.064	25.95	stable	endomembrane system	o	1	1	0	0	1	1	0	0	1	1	0	0	0	0	0	0	0	0	0	0	0	1
Clan 85	CYP 87	CsCYP_19	XP_060964322.1	XM_061108339.1	LOW QUALITY PROTEIN: cytochrome P450 87A3	cytochrome P450 87A3	115703624	LOC115703624	1	NC_083601.1	37537654	37541736	plus	9	4083	1455	484	55379.5	9.07	49	58	93.78	-0.093	25.95	stable	endomembrane system	o	1	1	0	1	1	1	0	0	1	1	0	0	0	0	0	0	0	1	0	0	1	0
Clan 72	CYP 72	CsCYP_20	XP_030490289.1	XM_030634429.2	cytochrome P450 CYP72A219	cytochrome P450 CYP72A219	115706712	LOC115706712	1	NC_083601.1	38257747	38260787	plus	5	3041	1578	525	60181.2	9.15	55	67	91.71	-0.184	41.52	unstable	endomembrane system	i13-32o	1	1	0	1	0	1	0	1	0	0	0	0	1	0	0	1	1	0	0	0	1	0
Clan 72	CYP 72	CsCYP_21	XP_030491688.2	XM_030635828.2	cytochrome P450 CYP72A219	cytochrome P450 CYP72A219	115707772	LOC115707772	1	NC_083601.1	38283693	38291102	plus	5	7410	1578	525	60218.2	9.07	55	66	90.06	-0.19	41.46	unstable	endomembrane system	i13-32o	1	1	0	1	0	1	0	0	0	0	0	0	1	0	1	0	1	0	0	0	0	0
Clan 72	CYP 72	CsCYP_22	XP_030492227.2	XM_030636367.2	cytochrome P450 CYP72A219	cytochrome P450 CYP72A219	115708157	LOC115708157	1	NC_083601.1	38294830	38300042	plus	5	5213	1587	528	60400.5	9.07	57	67	94.34	-0.146	36.92	stable	endomembrane system	i7-29o	1	1	0	1	0	1	0	1	0	0	0	0	1	0	1	0	0	0	0	0	0	0
Clan 72	CYP 72	CsCYP_23	XP_030490298.2	XM_030634438.2	cytochrome P450 CYP72A219	cytochrome P450 CYP72A219	115706721	LOC115706721	1	NC_083601.1	38316605	38322583	plus	5	5979	1587	528	60920.3	9.21	57	69	97.65	-0.137	34.67	stable	endomembrane system	i7-29o	1	1	0	1	0	1	0	1	1	0	0	0	1	0	1	0	1	0	0	0	0	0
Clan 85	CYP 90	CsCYP_24	XP_030491446.2	XM_030635586.2	3-epi-6-deoxocathasterone 23-monooxygenase CYP90D1	3-epi-6-deoxocathasterone 23-monooxygenase CYP90D1	115707571	LOC115707571	1	NC_083601.1	41423607	41429138	minus	8	5532	1470	489	56357	9.54	51	70	92.86	-0.189	51.76	unstable	endomembrane system	i7-26o	1	1	0	1	0	1	0	0	1	1	1	0	0	0	0	0	2	0	0	0	1	0
Clan 71	CYP 92	CsCYP_25	XP_030490803.2	XM_030634943.2	trimethyltridecatetraene synthase	trimethyltridecatetraene synthase	115707097	LOC115707097	1	NC_083601.1	42492683	42495836	minus	2	3154	1575	524	59995.9	8.6	67	71	96.87	-0.249	36.94	stable	endomembrane system	i17-36o	1	1	1	1	1	1	1	1	1	1	1	1	1	1	1	0	3	0	0	0	1	0
Clan 71	CYP 77	CsCYP_26	XP_030492223.1	XM_030636363.2	cytochrome P450 77A1	cytochrome P450 77A1	115708153	LOC115708153	1	NC_083601.1	45320381	45322127	minus	1	1747	1527	508	57740.5	8.72	58	64	97.09	-0.061	41.46	unstable	endomembrane system	o	1	1	1	1	1	1	0	1	1	1	1	1	1	1	0	0	0	0	0	0	0	0
Clan 86	CYP 86	CsCYP_27	XP_030492008.2	XM_030636148.2	cytochrome P450 86B1	cytochrome P450 86B1	115708003	LOC115708003	1	NC_083601.1	47951929	47955399	minus	3	3471	1713	570	65623.8	8.39	70	74	84.98	-0.251	35.3	stable	organelle membrane	i49-71o	1	1	1	1	0	1	0	1	0	0	0	0	1	0	1	0	0	0	0	0	0	0
Clan 74	CYP 74	CsCYP_28	XP_030492324.2	XM_030636464.2	allene oxide synthase 3	allene oxide synthase 3	115708244	LOC115708244	1	NC_083601.1	50381444	50383300	plus	1	1857	1452	483	54274.2	6.23	54	50	87.39	-0.122	40.23	unstable	endomembrane system	o	0	1	1	0	0	0	0	0	0	1	0	0	1	0	0	0	0	0	0	0	0	0
Clan 71	CYP 81	CsCYP_29	XP_060964530.1	XM_061108547.1	cytochrome P450 81Q32-like	cytochrome P450 81Q32-like	115704014	LOC115704014	1	NC_083601.1	51468513	51474171	plus	4	5659	1500	499	56997.4	9.23	53	66	97.43	-0.21	44.98	unstable	endomembrane system	i7-25o	1	1	1	1	1	1	1	1	1	1	1	1	1	1	1	0	2	0	1	0	1	0
Clan 86	CYP94	CsCYP_30	XP_030506236.2	XM_030650376.2	cytochrome P450 94C1	cytochrome P450 94C1	115721128	LOC115721128	2	NC_083602.1	427053	428940	minus	1	1888	1476	491	56029.1	8.78	54	61	88.76	0.018	37.61	stable	endomembrane system	i7-29o	1	1	1	1	0	1	0	1	0	0	0	0	1	0	0	0	1	0	0	0	0	0
Clan 72	CYP 714	CsCYP_31	XP_030503342.2	XM_030647482.2	cytochrome P450 714C2	cytochrome P450 714C2	115718657	LOC115718657	2	NC_083602.1	13693144	13695512	minus	5	2369	1533	510	57809.8	9.14	54	67	100.14	-0.08	37.21	stable	endomembrane system	i7-28o	1	1	0	1	0	1	0	1	1	0	0	0	1	0	0	0	2	0	0	0	0	0
Clan 72	CYP 714	CsCYP_32	XP_060964844.1	XM_061108861.1	cytochrome P450 714C2	cytochrome P450 714C2	115720479	LOC115720479	2	NC_083602.1	52251804	52259120	minus	5	7317	1596	531	59827.8	9.09	48	60	93.8	-0.06	35.42	stable	endomembrane system	i7-26o	1	1	1	1	1	1	0	0	1	0	1	0	1	0	1	0	0	0	0	0	0	0
Clan 71	CYP 73	CsCYP_33	XP_030504384.1	XM_030648524.2	trans-cinnamate 4-monooxygenase	trans-cinnamate 4-monooxygenase	115719463	LOC115719463	2	NC_083602.1	52873593	52877787	plus	3	4195	1518	505	57746.3	9.15	60	69	100.14	-0.176	42.2	unstable	endomembrane system	i5-24o	1	1	1	1	1	1	1	1	1	1	0	0	1	1	1	0	2	0	0	0	1	0
Clan 71	CYP 706	CsCYP_34	XP_030505552.2	XM_030649692.2	flavonoid 3'-monooxygenase CYP75B137	flavonoid 3'-monooxygenase CYP75B137	115720549	LOC115720549	2	NC_083602.1	53544867	53546731	plus	2	1865	1545	514	57867.1	8.39	54	57	97.2	-0.075	35.7	stable	endomembrane system	i7-29o	1	1	1	1	1	1	1	1	1	1	1	1	1	1	0	0	3	0	0	0	1	2
Clan 86	CYP 86	CsCYP_35	XP_030503051.1	XM_030647191.2	cytochrome P450 86A1	cytochrome P450 86A1	115718414	LOC115718414	2	NC_083602.1	58688778	58690863	minus	1	2086	1563	520	59703.8	8.8	59	65	91.1	-0.225	45.32	unstable	endomembrane system	i5-24o	1	1	1	1	0	1	0	1	0	1	0	0	1	0	1	0	0	0	0	0	0	0
Clan 85	CYP 85	CsCYP_36	XP_060966716.1	XM_061110733.1	cytochrome P450 85A-like	cytochrome P450 85A-like	115710201	LOC115710201	2	NC_083602.1	61971189	61971792	plus	3	604	246	81	9496.1	9.39	13	16	86.67	-0.581	15.44	stable	nucleus	o	0	1	0	0	0	0	0	0	0	0	0	0	0	0	0	0	1	0	0	0	1	0
Clan 85	CYP707	CsCYP_37	XP_060966717.1	XM_061110734.1	abscisic acid 8'-hydroxylase 2 isoform X2	abscisic acid 8'-hydroxylase 2	115718499	LOC115718499	2	NC_083602.1	62131254	62137503	plus	7	6250	1260	419	47652.6	9.33	40	52	91.19	-0.217	55.58	unstable	endomembrane system	o25-47i	1	1	0	0	1	1	0	0	1	1	0	0	1	0	0	0	3	0	0	0	1	0
Clan 71	CYP 93	CsCYP_38	XP_030506459.1	XM_030650599.2	licodione synthase	licodione synthase	115721328	LOC115721328	2	NC_083602.1	88187883	88192733	plus	2	4851	1635	544	61478.3	7.59	65	66	103.22	-0.141	35.63	stable	endomembrane system	o	1	1	1	1	1	1	1	1	1	1	1	1	1	1	1	0	0	0	0	1	0	0
Clan 85	CYP707	CsCYP_39	XP_030493047.1	XM_030637187.2	abscisic acid 8'-hydroxylase CYP707A2	abscisic acid 8'-hydroxylase CYP707A2	115709153	LOC115709153	3	NC_083603.1	2481384	2484564	minus	7	3181	1392	463	52528	8.85	48	55	92.87	-0.166	48.47	unstable	endomembrane system	i7-29o	1	1	0	1	1	1	0	1	1	1	0	0	1	0	1	0	2	0	0	0	0	0
Clan 85	CYP720	CsCYP_40	XP_030495364.1	XM_030639504.2	abietadienol/abietadienal oxidase	abietadienol/abietadienal oxidase	115711174	LOC115711174	3	NC_083603.1	3281668	3288140	minus	10	6473	1497	498	57635.8	8.24	56	59	87.71	-0.18	43.15	unstable	endomembrane system	o10-32i	1	1	1	1	1	1	0	0	1	1	0	0	0	0	0	0	0	0	0	0	0	0
Clan 71	CYP 93	CsCYP_41	XP_030492603.2	XM_030636743.2	cytochrome P450 93A3-like	cytochrome P450 93A3-like	115708739	LOC115708739	3	NC_083603.1	8466935	8469501	minus	2	2567	1542	513	58485.5	5.67	73	62	89.88	-0.275	33.12	stable	endomembrane system	i7-26o	1	1	1	1	1	1	1	1	1	1	1	1	1	1	1	0	2	0	0	0	0	0
Clan 71	CYP 93	CsCYP_42	XP_030492976.2	XM_030637116.2	3,9-dihydroxypterocarpan 6A-monooxygenase-like	3,9-dihydroxypterocarpan 6A-monooxygenase-like	115709083	LOC115709083	3	NC_083603.1	8482986	8489492	minus	2	6507	1581	526	59923.5	8.21	67	70	92.89	-0.284	35.87	stable	endomembrane system	i13-35o	1	1	1	1	1	1	1	1	1	1	1	1	1	1	1	0	1	0	0	0	0	0
Clan 71	CYP 93	CsCYP_43	XP_030492984.2	XM_030637124.2	cytochrome P450 93A3	cytochrome P450 93A3	115709089	LOC115709089	3	NC_083603.1	8917996	8921391	minus	2	3396	1539	512	57535.1	6.77	58	56	93.44	-0.216	38.05	stable	endomembrane system	i7-26o	1	1	1	1	1	1	1	1	1	1	1	1	1	1	1	0	3	0	0	0	1	0
Clan 71	CYP 93	CsCYP_44	XP_030492935.2	XM_030637075.2	LOW QUALITY PROTEIN: cytochrome P450 93A3	cytochrome P450 93A3	115709046	LOC115709046	3	NC_083603.1	8965446	8969162	minus	2	3717	1527	508	57295.3	7.28	57	57	92.81	-0.222	39.18	stable	endomembrane system	i7-26o	1	1	1	1	1	1	1	1	1	1	1	1	1	1	1	0	0	0	0	1	1	0
Clan 71	CYP 93	CsCYP_45	XP_030492759.2	XM_030636899.2	cytochrome P450 93A3 isoform X2	cytochrome P450 93A3	115708884	LOC115708884	3	NC_083603.1	9020842	9023748	minus	3	2907	1542	513	58311.9	8.95	59	68	96.55	-0.179	38.88	stable	endomembrane system	i7-26o	1	1	1	1	1	1	1	1	1	1	1	1	1	1	1	0	2	0	0	0	0	0
Clan 86	CYP94	CsCYP_46	XP_030495909.2	XM_030640049.2	cytochrome P450 94C1-like	cytochrome P450 94C1-like	115711675	LOC115711675	3	NC_083603.1	9799699	9802632	plus	1	2934	1587	528	60850.8	8.9	55	63	93.39	0.017	43.83	unstable	endomembrane system	o4-26i33-52o	1	1	1	1	0	1	0	1	0	0	0	0	1	0	1	0	0	0	0	0	0	0
Clan 71	CYP 76	CsCYP_47	XP_030492837.1	XM_030636977.2	cytochrome P450 76A2	cytochrome P450 76A2	115708949	LOC115708949	3	NC_083603.1	12448409	12450739	plus	2	2331	1515	504	57518	8.78	57	62	96.33	-0.099	38.07	stable	endomembrane system	o4-22i67-89o	1	1	1	1	1	1	0	1	1	1	1	1	1	0	0	0	1	0	0	0	0	0
Clan 71	CYP 76	CsCYP_48	XP_030492975.1	XM_030637115.2	iridoid oxidase	iridoid oxidase	115709081	LOC115709081	3	NC_083603.1	12615174	12619390	plus	2	4217	1548	515	58995	9.3	58	70	87.26	-0.177	32.76	stable	endomembrane system	i7-26o	1	1	1	1	1	1	1	1	1	1	0	1	1	1	1	0	0	0	0	0	0	0
Clan 97	CYP 97	CsCYP_49	XP_030508596.2	XM_030652736.2	carotene epsilon-monooxygenase, chloroplastic	carotene epsilon-monooxygenase, chloroplastic	115723298	LOC115723298	3	NC_083603.1	15368083	15372319	plus	9	4237	1668	555	61743.7	5.62	68	60	94.16	-0.117	37.59	stable	chloroplast outer membrane	o	1	1	1	1	1	1	0	1	0	0	0	0	1	0	1	0	1	0	0	0	0	0
Clan 72	CYP 749	CsCYP_50	XP_030495436.2	XM_030639576.2	cytochrome P450 CYP749A22	cytochrome P450 CYP749A22	115711244	LOC115711244	3	NC_083603.1	21392776	21395739	minus	5	2964	1548	515	58698.6	9.07	53	62	102.41	-0.024	30.52	stable	endomembrane system	i7-24o	1	1	1	1	1	1	0	0	0	0	0	0	1	0	1	0	0	0	0	0	0	0
Clan 71	CYP 73	CsCYP_51	XP_030493605.2	XM_030637745.2	cytochrome P450 CYP73A100	cytochrome P450 CYP73A100	115709609	LOC115709609	3	NC_083603.1	40521292	40523991	minus	2	2700	1593	530	60457.3	9.05	55	62	98.17	-0.06	44.8	unstable	endomembrane system	o10-27i32-50o	1	1	1	1	1	1	1	1	1	1	0	0	1	0	1	0	4	0	0	1	1	0
Clan 85	CYP 716	CsCYP_52	XP_030493512.2	XM_030637652.2	beta-amyrin 28-monooxygenase	beta-amyrin 28-monooxygenase	115709530	LOC115709530	3	NC_083603.1	40666323	40668950	plus	2	2628	1443	480	54941.8	8.35	55	58	83.1	-0.195	47.36	unstable	endomembrane system	i5-24o	1	1	0	1	0	1	0	0	1	1	0	0	1	0	0	0	4	0	0	1	0	0
Clan 86	CYP94	CsCYP_53	XP_030492656.2	XM_030636796.2	cytochrome P450 94B3	cytochrome P450 94B3	115708787	LOC115708787	3	NC_083603.1	43824368	43826326	plus	1	1959	1557	518	58831.4	8.48	58	63	96.14	-0.019	45.59	unstable	endomembrane system	i7-29o	1	1	1	1	1	1	0	0	0	0	0	0	1	0	0	0	2	0	0	0	0	0
Clan 71	CYP 71	CsCYP_54	XP_030494421.2	XM_030638561.2	cytochrome P450 71A9	cytochrome P450 71A9	115710216	LOC115710216	3	NC_083603.1	45304602	45306547	minus	2	1946	1635	544	61916	8.95	53	63	95.28	-0.106	34.8	stable	endomembrane system	i21-43o	1	1	1	1	1	1	1	1	1	1	1	1	1	1	1	0	1	0	0	0	0	0
Clan 71	CYP 71	CsCYP_55	XP_030494574.2	XM_030638714.2	cytochrome P450 71A9-like	cytochrome P450 71A9-like	115710343	LOC115710343	3	NC_083603.1	45325182	45326096	minus	1	915	915	304	34669.2	9.03	26	33	99.97	-0.039	38.63	stable	endomembrane system	o5-22i63-85o	0	0	0	0	1	1	1	0	0	1	0	0	0	1	1	0	2	0	0	0	0	0
Clan 71	CYP 71	CsCYP_56	XP_030492914.1	XM_030637054.2	cytochrome P450 71AP13-like	cytochrome P450 71AP13-like	115709022	LOC115709022	3	NC_083603.1	45453909	45454707	plus	1	799	624	207	23407	5.07	30	20	97.54	-0.037	42.64	unstable	organelle membrane	o	1	1	1	1	0	0	0	1	1	0	1	1	1	0	0	0	1	0	0	0	0	0
Clan 71	CYP 71	CsCYP_57	XP_030495760.2	XM_030639900.2	LOW QUALITY PROTEIN: cytochrome P450 736A117	cytochrome P450 736A117	115711548	LOC115711548	3	NC_083603.1	45473848	45478936	plus	2	5089	1533	510	57520.1	6.65	56	54	105.12	0.06	35.97	stable	endomembrane system	i7-25o	1	1	1	1	1	1	1	1	1	1	1	1	1	1	1	0	0	1	1	0	0	0
Clan 71	CYP 71	CsCYP_58	XP_030492649.2	XM_030636789.2	cytochrome P450 736A117-like	cytochrome P450 736A117-like	115708777	LOC115708777	3	NC_083603.1	45482690	45488638	plus	2	5949	1587	528	60465.9	6.88	64	63	95.47	-0.179	37.57	stable	endomembrane system	i20-42o	1	1	1	1	1	1	1	1	1	1	1	1	1	1	1	0	1	1	0	0	0	0
Clan 71	CYP 71	CsCYP_59	XP_030492690.1	XM_030636830.2	cytochrome P450 736A117-like	cytochrome P450 736A117-like	115708812	LOC115708812	3	NC_083603.1	45506277	45512319	plus	2	6043	1587	528	60546	7.66	64	65	94.17	-0.203	37.94	stable	endomembrane system	i20-42o	1	1	1	1	1	1	1	1	1	1	1	1	1	1	1	0	1	0	0	0	1	1
Clan 71	CYP 71	CsCYP_60	XP_030492835.1	XM_030636975.2	cytochrome P450 736A117	cytochrome P450 736A117	115708948	LOC115708948	3	NC_083603.1	45524067	45527308	plus	2	3242	1584	527	60063.5	8.31	64	67	96.53	-0.177	32.41	stable	endomembrane system	i13-35o	1	1	1	1	1	1	1	1	1	1	1	1	1	1	1	0	1	0	0	0	0	0
Clan 71	CYP 71	CsCYP_61	XP_030492931.2	XM_030637071.2	cytochrome P450 71A1	cytochrome P450 71A1	115709042	LOC115709042	3	NC_083603.1	45614404	45616221	plus	1	1818	1623	540	61944	8.4	62	66	94.54	-0.152	34.82	stable	endomembrane system	i27-49o	1	1	1	1	1	1	1	1	1	1	1	1	1	1	1	0	2	0	0	0	0	0
Clan 71	CYP 71	CsCYP_62	XP_030495894.2	XM_030640034.2	phenylacetaldehyde oxime monooxygenase CYP71AN24	phenylacetaldehyde oxime monooxygenase CYP71AN24	115711660	LOC115711660	3	NC_083603.1	45620514	45622841	plus	2	2328	1563	520	59736.4	8.65	61	66	92.52	-0.14	40.48	unstable	endomembrane system	i21-40o	1	1	1	1	1	1	1	1	0	1	1	1	1	1	1	0	1	0	0	0	1	0
Clan 71	CYP 71	CsCYP_63	XP_030495734.2	XM_030639874.2	phenylacetaldehyde oxime monooxygenase CYP71AN24	phenylacetaldehyde oxime monooxygenase CYP71AN24	115711523	LOC115711523	3	NC_083603.1	45667312	45669166	plus	2	1855	1563	520	59051.4	7.2	58	58	94.23	-0.061	39.92	stable	endomembrane system	i9-31o	1	1	1	1	1	1	1	1	1	1	1	1	1	1	1	0	0	0	0	0	0	0
Clan 71	CYP 98	CsCYP_64	XP_060968143.1	XM_061112160.1	cytochrome P450 98A2-like	cytochrome P450 98A2-like	115710808	LOC115710808	3	NC_083603.1	56621270	56623264	minus	1	1995	1518	505	57919.5	9.22	51	61	102.89	-0.151	30.29	stable	endomembrane system	i7-25o	1	1	1	1	1	1	1	1	1	1	1	1	1	1	1	0	2	0	0	0	0	0
Clan 71	CYP 75	CsCYP_65	XP_030493943.2	XM_030638083.2	flavonoid 3'-monooxygenase-like	flavonoid 3'-monooxygenase-like	115709845	LOC115709845	3	NC_083603.1	64820947	64852189	minus	3	31243	1554	517	57637.9	7.05	55	54	99.05	-0.046	29.96	stable	endomembrane system	o4-21i67-89o	1	1	1	1	1	1	1	1	1	1	1	1	1	1	0	0	0	1	0	0	0	0
Clan 71	CYP 75	CsCYP_66	XP_030493250.2	XM_030637390.2	flavonoid 3'-monooxygenase	flavonoid 3'-monooxygenase	115709313	LOC115709313	3	NC_083603.1	64893157	64904367	minus	3	11211	1545	514	57196.4	8.72	52	56	99.24	-0.045	35.22	stable	endomembrane system	o4-21i67-89o	1	1	1	1	1	1	1	1	1	1	1	1	1	1	1	0	0	0	0	0	0	0
Clan 71	CYP 75	CsCYP_67	XP_030494056.2	XM_030638196.2	flavonoid 3'-monooxygenase	flavonoid 3'-monooxygenase	115709933	LOC115709933	3	NC_083603.1	65446048	65449629	plus	3	3582	1542	513	57204.5	9.04	52	59	101.15	-0.057	33.84	stable	endomembrane system	o4-21i67-89o	1	1	1	1	1	1	1	1	1	1	1	1	1	1	1	0	2	0	0	0	1	0
Clan 71	CYP 78	CsCYP_68	XP_030493618.2	XM_030637758.2	cytochrome P450 78A5	cytochrome P450 78A5	115709619	LOC115709619	3	NC_083603.1	68098260	68100876	minus	2	2617	1701	566	63225.8	7.02	59	58	93.53	-0.012	40.61	unstable	endomembrane system	i13-35o	1	1	1	1	0	1	0	1	1	1	1	1	1	1	0	0	0	0	0	0	0	0
Clan 71	CYP 98	CsCYP_69	XP_030496955.2	XM_030641095.2	cytochrome P450 98A2	cytochrome P450 98A2	115712743	LOC115712743	4	NC_083604.1	3192504	3197463	minus	3	4960	1536	511	58114.3	7.02	65	64	92.52	-0.232	34.78	stable	endomembrane system	i2-24o	1	1	1	1	1	1	1	1	1	1	1	1	1	1	1	0	1	0	0	0	0	1
Clan 71	CYP 71	CsCYP_70	XP_030496050.2	XM_030640190.2	cytochrome P450 71B34	cytochrome P450 71B34	115711988	LOC115711988	4	NC_083604.1	5964301	5966159	plus	2	1859	1533	510	57799.2	6.78	62	61	93.25	-0.086	38.39	stable	endomembrane system	o	1	1	1	1	1	1	1	1	0	1	1	1	1	1	1	0	1	0	0	0	2	0
Clan 71	CYP 71	CsCYP_71	XP_030496437.1	XM_030640577.2	cytochrome P450 71B26	cytochrome P450 71B26	115712318	LOC115712318	4	NC_083604.1	6010427	6012300	plus	2	1874	1524	507	57343.5	6.38	60	56	90.77	-0.121	39.63	stable	endomembrane system	o	1	1	1	1	1	1	1	1	1	1	1	1	1	1	1	0	0	0	0	0	1	0
Clan 71	CYP 71	CsCYP_72	XP_030499829.2	XM_030643969.2	cytochrome P450 71B34	cytochrome P450 71B34	115715149	LOC115715149	4	NC_083604.1	6099666	6102345	minus	2	2680	1539	512	58149.4	6.17	61	56	89.28	-0.098	40.31	unstable	endomembrane system	o	1	1	1	1	1	1	1	1	1	1	1	1	1	1	1	0	1	0	0	0	0	0
Clan 71	CYP 71	CsCYP_73	XP_060969196.1	XM_061113213.1	cytochrome P450 71B35-like	cytochrome P450 71B35-like	115713113	LOC115713113	4	NC_083604.1	6225013	6226153	plus	1	1141	432	143	16524.1	5.56	19	15	89.37	-0.317	42.86	unstable	organelle membrane	o	1	1	1	0	0	0	0	0	1	0	1	0	1	0	0	0	3	0	0	1	0	0
Clan 71	CYP 71	CsCYP_74	XP_030496978.2	XM_030641118.2	cytochrome P450 71B37	cytochrome P450 71B37	115712764	LOC115712764	4	NC_083604.1	6242266	6244199	plus	2	1934	1533	510	57758	8.27	55	58	94.82	-0.142	35.43	stable	endomembrane system	o5-24i302-324o	1	1	1	1	1	1	1	1	1	1	1	1	1	1	1	0	1	0	0	0	0	0
Clan 71	CYP 71	CsCYP_75	XP_030496977.2	XM_030641117.2	cytochrome P450 71B34-like	cytochrome P450 71B34-like	133028906	LOC133028906	4	NC_083604.1	6263013	6264654	plus	2	1642	1539	512	57841.1	7.25	59	59	94.08	-0.167	39.88	stable	endomembrane system	o10-27i214-236o	1	1	1	1	1	1	1	1	1	1	1	0	1	1	1	0	2	0	0	0	1	0
Clan 71	CYP 71	CsCYP_76	XP_060969198.1	XM_061113215.1	cytochrome P450 71B34	cytochrome P450 71B34	115712071	LOC115712071	4	NC_083604.1	6311463	6319409	plus	2	7947	1527	508	57399.7	7.6	57	58	96.1	-0.122	37.16	stable	endomembrane system	i7-26o	1	1	1	1	1	1	1	1	1	1	1	1	1	1	1	0	1	0	0	0	1	1
Clan 71	CYP 71	CsCYP_77	XP_030498931.2	XM_030643071.2	LOW QUALITY PROTEIN: cytochrome P450 71B34	cytochrome P450 71B34	115714386	LOC115714386	4	NC_083604.1	6375208	6377351	plus	2	2144	1533	510	57679.1	8.65	55	60	94.61	-0.122	45.39	unstable	endomembrane system	o6-25i303-325o	1	1	1	1	1	1	1	1	1	1	1	1	1	1	1	0	0	0	0	0	1	0
Clan 86	CYP 86	CsCYP_78	XP_030499135.2	XM_030643275.2	cytochrome P450 86B1	cytochrome P450 86B1	115714542	LOC115714542	4	NC_083604.1	6520698	6522743	minus	1	2046	1575	524	60683.3	8.94	56	65	100.27	0.048	47.09	unstable	endomembrane system	o10-32i44-66o	1	1	0	1	0	1	0	1	0	1	0	0	1	0	1	0	1	0	0	0	0	0
Clan 71	CYP 71	CsCYP_79	XP_030498929.2	XM_030643069.2	tryptamine 5-hydroxylase-like	tryptamine 5-hydroxylase-like	115714384	LOC115714384	4	NC_083604.1	7387912	7390238	plus	2	2327	1590	529	59804.2	7.61	65	66	97.98	-0.075	36.67	stable	endomembrane system	i5-24o	1	1	1	1	1	1	1	1	1	1	1	1	1	1	1	0	0	0	0	0	0	0
Clan 71	CYP 76	CsCYP_80	XP_030499280.2	XM_030643420.2	geraniol 8-hydroxylase	geraniol 8-hydroxylase	115714670	LOC115714670	4	NC_083604.1	8623522	8625380	minus	2	1859	1560	519	58543.4	6.77	56	54	94.51	-0.236	38.24	stable	endomembrane system	i13-35o	1	1	1	1	1	1	1	1	1	1	1	1	1	1	0	0	3	0	0	0	0	0
Clan 71	CYP 76	CsCYP_81	XP_030499958.2	XM_030644098.2	geraniol 8-hydroxylase	geraniol 8-hydroxylase	115715257	LOC115715257	4	NC_083604.1	8632104	8634329	minus	2	2226	1548	515	57902	6.77	55	53	97.92	-0.172	42.41	unstable	endomembrane system	i9-31o	1	1	1	1	1	1	1	1	1	1	1	1	1	1	0	0	1	0	0	0	2	0
Clan 71	CYP 76	CsCYP_82	XP_060969217.1	XM_061113234.1	geraniol 8-hydroxylase-like	geraniol 8-hydroxylase-like	133036643	LOC133036643	4	NC_083604.1	8694469	8696443	minus	2	1975	1596	531	60190.1	6.53	59	55	102.69	-0.07	43.05	unstable	endomembrane system	i13-35o	1	1	1	1	1	1	1	1	1	1	1	1	1	1	0	0	2	0	0	1	2	1
Clan 71	CYP 78	CsCYP_83	XP_030496192.2	XM_030640332.2	cytochrome P450 78A5	cytochrome P450 78A5	115712101	LOC115712101	4	NC_083604.1	9537697	9540729	plus	2	3033	1587	528	59661.5	8.16	55	57	97.71	0.012	39.97	stable	endomembrane system	i9-31o	1	1	1	1	1	1	0	1	1	1	1	1	1	1	0	0	2	0	0	0	0	0
Clan 71	CYP 736	CsCYP_84	XP_030498346.1	XM_030642486.2	cytochrome P450 CYP736A12	cytochrome P450 CYP736A12	115713986	LOC115713986	4	NC_083604.1	9803770	9824670	minus	2	20901	1542	513	57977.7	8.93	55	63	98.07	-0.086	36.5	stable	endomembrane system	o	1	1	1	1	1	1	1	1	1	1	1	1	1	1	0	0	0	0	0	1	2	0
Clan 51	CYP 51	CsCYP_85	XP_030496266.1	XM_030640406.2	sterol 14-demethylase	sterol 14-demethylase	115712160	LOC115712160	4	NC_083604.1	13309266	13311677	plus	3	2412	1461	486	55304.8	8.21	58	60	94.24	-0.174	44.52	unstable	endomembrane system	i7-29o	1	1	0	1	1	0	0	0	0	1	0	0	1	0	0	0	0	0	0	0	1	1
Clan 71	CYP 78	CsCYP_86	XP_030499252.1	XM_030643392.2	cytochrome P450 78A7	cytochrome P450 78A7	115714645	LOC115714645	4	NC_083604.1	41145910	41148259	minus	2	2350	1623	540	60639.1	8.2	61	63	97.33	-0.106	39.97	stable	endomembrane system	i31-53o	1	1	1	1	1	1	0	1	0	1	1	1	1	1	1	0	3	0	0	0	1	0
Clan 85	CYP 728	CsCYP_87	XP_030497190.2	XM_030641330.2	cytochrome P450 716B1	cytochrome P450 716B1	115712911	LOC115712911	4	NC_083604.1	49915142	49917788	plus	4	2647	1425	474	54223.7	9.53	42	57	93.8	-0.122	52.49	unstable	endomembrane system	i2-19o	1	1	1	1	1	0	0	0	1	1	0	0	1	0	1	0	2	0	0	0	0	0
Clan 71	CYP 71	CsCYP_88	XP_030499573.2	XM_030643713.2	phenylacetaldehyde oxime monooxygenase CYP71AN24	phenylacetaldehyde oxime monooxygenase CYP71AN24	115714950	LOC115714950	4	NC_083604.1	51958616	51963356	plus	2	4741	1572	523	60350.9	6.11	67	64	89.73	-0.17	34.9	stable	endomembrane system	o15-33i469-488o503-522i	1	1	1	1	1	1	1	1	0	1	1	1	1	1	1	0	2	0	0	0	2	0
Clan 71	CYP 71	CsCYP_89	XP_030499704.2	XM_030643844.2	phenylacetaldehyde oxime monooxygenase CYP71AN24	phenylacetaldehyde oxime monooxygenase CYP71AN24	115715052	LOC115715052	4	NC_083604.1	51984782	52000097	plus	2	15316	1566	521	60229.7	6.39	66	64	86.87	-0.206	36.35	stable	endomembrane system	i7-29o	1	1	1	1	1	1	1	1	0	1	1	1	1	1	1	0	1	0	0	0	0	0
Clan 71	CYP 81	CsCYP_90	XP_030496187.2	XM_030640327.2	cytochrome P450 81Q32-like	cytochrome P450 81Q32-like	115712095	LOC115712095	4	NC_083604.1	63075934	63082111	minus	2	6178	1572	523	59871.5	9.21	60	72	93.73	-0.262	48.11	unstable	endomembrane system	i19-38o	1	1	1	1	1	1	1	1	1	1	1	1	1	1	1	0	1	0	0	0	0	1
Clan 71	CYP 81	CsCYP_91	XP_060970256.1	XM_061114273.1	cytochrome P450 81Q32-like	cytochrome P450 81Q32-like	115712096	LOC115712096	4	NC_083604.1	63110467	63115664	minus	2	5198	1533	510	58205.5	8.78	60	66	95.57	-0.22	47.3	unstable	endomembrane system	i5-24o	1	1	1	1	1	1	1	1	1	1	1	1	1	1	1	0	0	0	0	0	0	0
Clan 71	CYP 82	CsCYP_92	XP_060970529.1	XM_061114546.1	cytochrome P450 CYP82D47-like	cytochrome P450 CYP82D47-like	115712263	LOC115712263	4	NC_083604.1	75543059	75550044	plus	2	6986	1623	540	60801.3	8.51	63	68	92.63	-0.199	33.56	stable	endomembrane system	o4-23i233-252o	1	1	1	1	1	1	1	1	0	1	1	1	1	1	1	0	3	0	0	1	0	0
Clan 85	CYP 90	CsCYP_93	XP_030498974.1	XM_030643114.2	cholesterol 22-monohydroxylase CYP90B51	cholesterol 22-monohydroxylase CYP90B51	115714415	LOC115714415	4	NC_083604.1	76807447	76811785	plus	8	4339	1485	494	56563.5	8.49	54	58	92.98	-0.191	49.08	unstable	endomembrane system	i7-24o	1	1	1	1	0	1	0	0	1	1	0	0	1	0	0	0	1	0	0	0	0	0
Clan 85	CYP 90	CsCYP_94	XP_030499480.2	XM_030643620.2	3-epi-6-deoxocathasterone 23-monooxygenase CYP90C1	3-epi-6-deoxocathasterone 23-monooxygenase CYP90C1	115714852	LOC115714852	4	NC_083604.1	77819805	77831932	plus	9	12128	1623	540	62091.9	8.87	54	62	97.24	-0.23	43.06	unstable	endomembrane system	o27-49i	1	1	0	0	0	0	0	0	1	1	0	0	1	0	0	0	0	0	0	0	0	0
Clan 71	CYP 84	CsCYP_95	XP_030497124.1	XM_030641264.2	cytochrome P450 84A1	cytochrome P450 84A1	115712861	LOC115712861	4	NC_083604.1	78209250	78211439	plus	2	2190	1545	514	58114.3	6.21	68	64	89.75	-0.151	41.64	unstable	endomembrane system	i7-29o	1	1	1	1	1	1	1	1	1	1	1	1	1	1	1	0	2	0	0	0	0	0
Clan 71	CYP 82	CsCYP_96	XP_060970909.1	XM_061114926.1	dimethylnonatriene synthase-like	dimethylnonatriene synthase-like	115713842	LOC115713842	4	NC_083604.1	79702201	79705647	minus	2	3447	1596	531	60184.6	7.76	58	59	105.18	-0.102	36.65	stable	endomembrane system	o10-29i121-143o	1	1	1	1	1	1	1	1	1	1	1	1	1	1	1	0	0	0	0	1	1	0
Clan 71	CYP 82	CsCYP_97	XP_060970910.1	XM_061114927.1	cytochrome P450 CYP82J17-like	cytochrome P450 CYP82J17-like	133037489	LOC133037489	4	NC_083604.1	79717453	79719723	plus	2	2271	1623	540	61048.7	8.06	61	63	100.31	-0.112	31.75	stable	endomembrane system	o23-40i129-146o	1	1	1	1	1	1	1	1	1	1	1	1	1	1	1	0	0	0	0	0	0	0
Clan 86	CYP94	CsCYP_98	XP_060970998.1	XM_061115015.1	cytochrome P450 94A2	cytochrome P450 94A2	115715272	LOC115715272	4	NC_083604.1	82557504	82559146	minus	1	1643	1536	511	58003	8.97	60	68	90.06	-0.149	42.3	unstable	endomembrane system	i5-23o	1	1	1	1	0	1	0	0	0	0	0	0	1	0	1	0	1	0	0	0	0	0
Clan 71	CYP 89	CsCYP_99	XP_060972026.1	XM_061116043.1	cytochrome P450 89A2	cytochrome P450 89A2	115717207	LOC115717207	5	NC_083605.1	3750830	3752716	plus	2	1887	1512	503	57688.3	8.68	58	63	104.79	-0.029	47.46	unstable	endomembrane system	o4-23i170-192o	1	1	1	1	1	1	0	1	1	1	0	1	1	0	0	0	0	0	0	0	1	0
Clan 71	CYP 71	CsCYP_100	XP_030502273.2	XM_030646413.2	cytochrome P450 71D11	cytochrome P450 71D11	115717427	LOC115717427	5	NC_083605.1	6487261	6489587	minus	2	2327	1503	500	57275.1	6.01	64	58	94.56	-0.201	44.98	unstable	endomembrane system	i5-27o	1	1	1	1	1	1	1	1	1	1	1	1	1	1	1	0	5	0	0	0	0	0
Clan 72	CYP 715	CsCYP_101	XP_030501760.2	XM_030645900.2	cytokinin hydroxylase	cytokinin hydroxylase	115716972	LOC115716972	5	NC_083605.1	10818530	10821955	minus	4	3426	1620	539	60697.6	9.27	49	61	88.57	-0.072	34.17	stable	endomembrane system	i13-35o	1	1	1	1	0	1	0	0	1	0	0	0	1	0	1	0	0	1	0	0	0	0
Clan 72	CYP 715	CsCYP_102	XP_030502415.2	XM_030646555.2	cytokinin hydroxylase-like	cytokinin hydroxylase-like	115717570	LOC115717570	5	NC_083605.1	11023817	11026718	minus	4	2902	1632	543	61989.3	8.88	55	61	88.31	-0.231	31.96	stable	endomembrane system	i13-35o	1	1	1	1	1	1	0	0	0	0	0	0	1	0	1	0	0	0	0	0	0	0
Clan 85	CYP 87	CsCYP_103	XP_030500220.2	XM_030644360.2	cytochrome P450 87A3	cytochrome P450 87A3	115715696	LOC115715696	5	NC_083605.1	32747006	32749797	minus	9	2792	1437	478	54812.6	9.36	43	56	85.63	-0.214	39.49	stable	endomembrane system	i2-19o	1	1	1	1	0	1	0	0	0	1	0	0	1	0	0	0	1	0	0	0	0	0
Clan 71	CYP 80	CsCYP_104	XP_030502978.2	XM_030647118.2	(S)-N-methylcoclaurine 3'-hydroxylase isozyme 1	(S)-N-methylcoclaurine 3'-hydroxylase isozyme 1	115718158	LOC115718158	5	NC_083605.1	32917997	32927782	plus	2	9786	1509	502	56359.8	8.36	52	56	91.69	-0.069	51.94	unstable	endomembrane system	i5-27o	1	1	1	1	1	1	0	1	1	1	1	1	1	1	0	0	2	0	0	0	0	0
Clan 71	CYP 76	CsCYP_105	XP_030500177.2	XM_030644317.2	geraniol 8-hydroxylase	geraniol 8-hydroxylase	115715659	LOC115715659	5	NC_083605.1	35757551	35761887	plus	2	4337	1500	499	56423.8	9.15	55	62	105.51	-0.121	33.93	stable	endomembrane system	o	1	1	1	1	1	1	1	1	1	1	1	1	1	1	0	0	1	0	0	0	0	1
Clan 86	CYP 86	CsCYP_106	XP_060971687.1	XM_061115704.1	cytochrome P450 86A22-like	cytochrome P450 86A22-like	133037925	LOC133037925	5	NC_083605.1	47345261	47347968	minus	2	2708	1665	554	62718.6	8.36	58	62	97.87	-0.048	36.91	stable	endomembrane system	i7-24o	1	1	1	1	0	1	0	1	0	1	0	0	1	0	1	0	2	0	0	0	1	0
Clan 71	CYP 706	CsCYP_107	XP_060972578.1	XM_061116595.1	flavonoid 3'-monooxygenase CYP75B137	flavonoid 3'-monooxygenase CYP75B137	115715702	LOC115715702	5	NC_083605.1	65467055	65469610	plus	3	2556	1749	582	66390.7	9.57	50	68	96.08	-0.067	39.36	stable	endomembrane system	i13-35o	1	1	1	1	1	1	1	1	1	1	1	1	1	1	0	0	0	0	0	0	0	0
Clan 71	CYP 706	CsCYP_108	XP_030500136.2	XM_030644276.2	flavonoid 3'-monooxygenase CYP75B137	flavonoid 3'-monooxygenase CYP75B137	115715620	LOC115715620	5	NC_083605.1	65581517	65583439	plus	2	1923	1572	523	58978.7	7.67	60	61	105.28	-0.01	32.95	stable	endomembrane system	i7-29o	1	1	1	1	1	1	1	1	1	1	1	1	1	1	0	0	2	0	0	1	0	0
Clan 71	CYP 706	CsCYP_109	XP_030500167.2	XM_030644307.2	labd-13Z-ene-9,15,16-triol synthase, chloroplastic	labd-13Z-ene-9,15,16-triol synthase, chloroplastic	115715647	LOC115715647	5	NC_083605.1	65617689	65621087	plus	2	3399	1635	544	61598.3	7.63	55	56	99.41	-0.072	36.17	stable	endomembrane system	i7-29o	1	1	1	1	1	1	1	1	1	1	1	1	1	0	0	0	2	0	0	2	0	0
Clan 71	CYP 706	CsCYP_110	XP_030500301.2	XM_030644441.2	flavonoid 3'-monooxygenase CYP75B137	flavonoid 3'-monooxygenase CYP75B137	115715768	LOC115715768	5	NC_083605.1	65666181	65668155	minus	2	1975	1575	524	59495.1	8.77	59	64	87.82	-0.143	33.36	stable	endomembrane system	i12-34o	1	1	1	1	1	1	1	1	1	1	1	1	1	0	0	1	1	0	0	0	0	0
Clan 71	CYP 706	CsCYP_111	XP_030500906.2	XM_030645046.2	flavonoid 3'-monooxygenase CYP75B137	flavonoid 3'-monooxygenase CYP75B137	115716285	LOC115716285	5	NC_083605.1	65695135	65697331	minus	2	2197	1557	518	58262.9	8.58	53	57	101.93	-0.017	35.47	stable	endomembrane system	i13-30o	1	1	1	1	1	1	1	1	1	1	1	1	1	1	0	0	1	0	0	0	4	0
Clan 71	CYP 706	CsCYP_112	XP_030500905.2	XM_030645045.2	geraniol 8-hydroxylase	geraniol 8-hydroxylase	115716284	LOC115716284	5	NC_083605.1	65730432	65732665	minus	2	2234	1593	530	59570.2	8.37	59	62	98.74	-0.096	38.02	stable	endomembrane system	i20-39o	1	1	1	1	1	1	1	1	1	1	1	1	1	1	0	0	1	0	0	0	1	0
Clan 71	CYP 706	CsCYP_113	XP_030500904.2	XM_030645044.2	flavonoid 3'-monooxygenase CYP75B137	flavonoid 3'-monooxygenase CYP75B137	115716283	LOC115716283	5	NC_083605.1	65778299	65780914	minus	2	2616	1551	516	58268.7	8.44	58	61	98.95	-0.092	35.57	stable	endomembrane system	i21-38o	1	1	1	1	1	1	1	1	1	1	1	1	1	1	0	0	2	0	0	0	0	0
Clan 85	CYP 88	CsCYP_114	XP_030500516.2	XM_030644656.2	ent-kaurenoic acid oxidase 2	ent-kaurenoic acid oxidase 2	115715978	LOC115715978	5	NC_083605.1	72430647	72435622	plus	8	4976	1506	501	57190.5	8.51	56	61	95.57	-0.153	44.72	unstable	endomembrane system	i7-26o	1	1	1	1	0	1	0	1	1	1	0	0	1	0	0	0	1	0	0	0	2	0
Clan 71	CYP 79	CsCYP_115	XP_030500396.2	XM_030644536.2	tryptophan N-monooxygenase CYP79A68-like	tryptophan N-monooxygenase CYP79A68-like	115715867	LOC115715867	5	NC_083605.1	75815509	75817506	plus	2	1998	1113	370	42246.4	8.78	40	45	93.51	-0.094	43.21	unstable	endomembrane system	o22-44i	0	0	0	1	0	1	1	0	0	1	0	0	1	0	1	0	0	0	0	0	1	0
Clan 71	CYP 79	CsCYP_116	XP_030502955.2	XM_030647095.2	tryptophan N-monooxygenase CYP79A68-like	tryptophan N-monooxygenase CYP79A68-like	115718135	LOC115718135	5	NC_083605.1	75823006	75825008	plus	2	2003	1623	540	61388.7	8.67	60	66	95.13	-0.122	43.37	unstable	endomembrane system	i13-35o	1	1	1	1	0	1	1	1	1	1	1	0	1	0	1	0	2	0	0	0	0	0
Clan 71	CYP 78	CsCYP_117	XP_030501908.1	XM_030646048.2	cytochrome P450 78A9	cytochrome P450 78A9	115717105	LOC115717105	5	NC_083605.1	76140056	76142661	minus	2	2606	1626	541	61084.5	8.89	57	64	92.79	-0.057	24.72	stable	endomembrane system	i26-48o	1	1	1	1	1	1	0	1	1	0	1	1	1	0	0	0	0	0	0	0	0	0
Clan 71	CYP 71	CsCYP_118	XP_030509798.2	XM_030653938.2	cytochrome P450 71D9	cytochrome P450 71D9	115724614	LOC115724614	6	NC_083606.1	2072218	2074810	minus	2	2593	1530	509	58545.1	8.76	53	58	93.63	-0.089	41.36	unstable	endomembrane system	i7-29o444-466i	1	1	1	1	1	1	1	1	1	1	1	1	1	1	1	0	3	0	0	0	2	0
Clan 71	CYP 71	CsCYP_119	XP_030509663.2	XM_030653803.2	cytochrome P450 71D11	cytochrome P450 71D11	115724508	LOC115724508	6	NC_083606.1	2184069	2186339	plus	2	2271	1620	539	61382.1	7.69	63	64	94.77	-0.165	41.24	unstable	endomembrane system	i5-24o	1	1	1	1	1	1	1	1	1	1	1	1	1	1	1	0	1	0	0	0	0	0
Clan 71	CYP 71	CsCYP_120	XP_030509970.2	XM_030654110.2	cytochrome P450 71D10	cytochrome P450 71D10	115724767	LOC115724767	6	NC_083606.1	2201832	2204791	plus	2	2960	1602	533	61101.1	8.01	61	63	94.92	-0.114	44.62	unstable	endomembrane system	i7-29o	1	1	1	1	1	1	1	1	1	1	1	1	1	1	1	0	0	0	0	0	0	0
Clan 71	CYP 71	CsCYP_121	XP_030503405.2	XM_030647545.2	cytochrome P450 71D11	cytochrome P450 71D11	115718723	LOC115718723	6	NC_083606.1	2216271	2218654	plus	2	2384	1524	507	58341	8.92	58	65	95.52	-0.139	36.96	stable	endomembrane system	i5-24o446-468i	1	1	1	1	1	1	1	1	0	1	1	1	1	1	1	0	2	0	0	0	2	0
Clan 71	CYP 71	CsCYP_122	XP_030511215.2	XM_030655355.2	cytochrome P450 71D11-like	cytochrome P450 71D11-like	115725752	LOC115725752	6	NC_083606.1	2250985	2253334	plus	2	2350	1545	514	58986.8	9.16	59	69	94.65	-0.164	36.12	stable	endomembrane system	i9-28o	1	1	1	1	1	1	1	1	1	1	1	1	1	1	1	0	3	0	0	0	1	0
Clan 71	CYP 71	CsCYP_123	XP_030509623.2	XM_030653763.2	cytochrome P450 71D9	cytochrome P450 71D9	115724472	LOC115724472	6	NC_083606.1	2263054	2264990	plus	2	1937	1524	507	58112.7	8.91	58	66	88.44	-0.182	40.49	unstable	endomembrane system	i7-26o	1	1	1	1	1	1	1	1	1	1	1	1	1	1	1	0	1	1	0	0	0	0
Clan 71	CYP 71	CsCYP_124	XP_030478580.2	XM_030622720.2	cytochrome P450 71D9	cytochrome P450 71D9	115695663	LOC115695663	6	NC_083606.1	2284364	2287369	plus	2	3006	1539	512	58667.5	8.77	62	68	92.13	-0.146	40.6	unstable	endomembrane system	o5-24i446-468o	1	1	1	1	1	1	1	1	1	1	1	1	1	1	1	0	1	0	0	0	0	0
Clan 71	CYP 71	CsCYP_125	XP_030510235.2	XM_030654375.2	cytochrome P450 71D11	cytochrome P450 71D11	115724985	LOC115724985	6	NC_083606.1	2291185	2293066	plus	2	1882	1542	513	58876.2	9.06	60	69	90.08	-0.241	40.71	unstable	endomembrane system	i7-26o	1	1	1	1	1	1	1	1	1	1	1	1	1	1	1	0	1	0	0	0	1	0
Clan 71	CYP 71	CsCYP_126	XP_030510236.2	XM_030654376.2	cytochrome P450 71D9	cytochrome P450 71D9	115724986	LOC115724986	6	NC_083606.1	2300575	2302924	minus	2	2350	1557	518	58933.1	9.07	55	64	95.97	-0.03	37.97	stable	endomembrane system	o15-37i	1	1	1	1	1	1	1	1	1	1	1	1	1	1	1	0	1	0	0	0	0	0
Clan 71	CYP 71	CsCYP_127	XP_030510231.2	XM_030654371.2	cytochrome P450 71D11	cytochrome P450 71D11	115724982	LOC115724982	6	NC_083606.1	2307753	2309688	minus	2	1936	1557	518	59195.5	7.63	63	64	87.9	-0.21	45.23	unstable	endomembrane system	i5-27o	1	1	1	1	1	1	1	1	1	1	1	1	1	1	1	0	2	0	0	0	1	0
Clan 71	CYP 71	CsCYP_128	XP_060972819.1	XM_061116836.1	cytochrome P450 71D11	cytochrome P450 71D11	115724984	LOC115724984	6	NC_083606.1	2316959	2328334	minus	3	11376	1563	520	59440.3	9.15	61	72	90.75	-0.188	36.48	stable	endomembrane system	o5-27i215-237o	1	1	1	1	1	1	1	1	1	1	1	1	1	1	1	0	0	0	0	2	1	0
Clan 71	CYP 71	CsCYP_129	XP_030510233.1	XM_030654373.2	cytochrome P450 71D11	cytochrome P450 71D11	115724983	LOC115724983	6	NC_083606.1	2343268	2345418	minus	2	2151	1554	517	59410.7	9.02	64	72	87.29	-0.334	36.86	stable	endomembrane system	o10-27i	1	1	1	1	1	1	1	1	1	1	1	1	1	1	1	0	1	0	0	0	1	0
Clan 71	CYP 71	CsCYP_130	XP_030510237.2	XM_030654377.2	tabersonine 16-hydroxylase 1-like	tabersonine 16-hydroxylase 1-like	115724987	LOC115724987	6	NC_083606.1	2363786	2367027	minus	3	3242	567	188	21626.7	6.32	30	28	80.43	-0.476	33.53	stable	nucleus	o	0	1	0	1	0	1	0	1	0	0	0	0	0	0	0	1	1	0	0	0	1	0
Clan 71	CYP 71	CsCYP_131	XP_030510229.2	XM_030654369.2	cytochrome P450 71D11	cytochrome P450 71D11	115724980	LOC115724980	6	NC_083606.1	2379685	2381701	minus	2	2017	1569	522	59942.3	8.7	63	68	88.31	-0.233	41.33	unstable	endomembrane system	o10-31i307-329o	1	1	1	1	1	1	1	1	1	1	1	1	1	1	1	0	1	0	0	0	1	0
Clan 71	CYP 71	CsCYP_132	XP_060972823.1	XM_061116840.1	cytochrome P450 71D10-like	cytochrome P450 71D10-like	115725212	LOC115725212	6	NC_083606.1	2388754	2389802	minus	1	1049	588	195	22513.1	8.73	24	27	88.97	-0.416	37.41	stable	plasma membrane	o	1	1	1	0	0	0	0	1	1	0	1	1	1	0	0	0	0	0	0	0	0	0
Clan 71	CYP 71	CsCYP_133	XP_060972829.1	XM_061116846.1	cytochrome P450 71D11	cytochrome P450 71D11	115725477	LOC115725477	6	NC_083606.1	2445462	2449689	plus	8	4228	1377	458	53007.2	6.89	59	58	93.21	-0.252	43.84	unstable	endomembrane system	o	1	1	1	1	1	1	1	1	1	0	1	1	1	1	1	0	1	1	0	0	0	0
Clan 71	CYP 71	CsCYP_134	XP_030509704.2	XM_030653844.2	LOW QUALITY PROTEIN: cytochrome P450 71D9	cytochrome P450 71D9	115724539	LOC115724539	6	NC_083606.1	2468590	2472564	minus	2	3975	1530	509	58664.9	8.58	61	65	88.86	-0.247	47.05	unstable	endomembrane system	i7-29o	1	1	1	1	1	1	1	1	1	1	1	1	1	1	1	0	0	1	0	0	0	0
Clan 71	CYP 71	CsCYP_135	XP_030509811.2	XM_030653951.2	cytochrome P450 71D10	cytochrome P450 71D10	115724622	LOC115724622	6	NC_083606.1	2481180	2484125	plus	2	2946	1611	536	61512.7	8.14	59	61	99.66	-0.079	39.67	stable	endomembrane system	o15-37i130-152o	1	1	1	1	1	1	1	1	1	1	1	1	1	1	1	0	3	0	0	1	1	0
Clan 71	CYP 71	CsCYP_136	XP_030509924.2	XM_030654064.2	cytochrome P450 71D10-like	cytochrome P450 71D10-like	115724730	LOC115724730	6	NC_083606.1	2490221	2501960	plus	2	11740	1560	519	59201	8.9	56	63	99.17	-0.118	40.12	unstable	endomembrane system	i5-22o	1	1	1	1	1	1	1	1	1	1	1	1	1	1	1	0	2	0	0	0	0	0
Clan 71	CYP 71	CsCYP_137	XP_030509770.2	XM_030653910.2	cytochrome P450 71D9	cytochrome P450 71D9	115724593	LOC115724593	6	NC_083606.1	2563044	2565630	minus	2	2587	1518	505	58083.6	7.31	62	62	96.69	-0.147	46.25	unstable	endomembrane system	i7-29o	1	1	1	1	1	1	1	1	1	1	1	1	1	1	1	0	0	0	0	0	0	0
Clan 71	CYP 71	CsCYP_138	XP_030511167.2	XM_030655307.2	LOW QUALITY PROTEIN: cytochrome P450 71D9	cytochrome P450 71D9	115724666	LOC115724666	6	NC_083606.1	2581043	2584384	minus	2	3342	1542	513	58943.7	8.08	58	60	100.9	-0.081	37.84	stable	endomembrane system	o10-27i453-475o	1	1	1	1	1	1	1	1	1	1	1	1	1	0	1	0	2	0	0	0	0	0
Clan 71	CYP 71	CsCYP_139	XP_030511169.2	XM_030655309.2	cytochrome P450 71D9	cytochrome P450 71D9	115725713	LOC115725713	6	NC_083606.1	2603283	2605778	minus	2	2496	1533	510	58991.4	6.27	66	61	95.18	-0.165	43.89	unstable	endomembrane system	i7-26o	1	1	1	1	1	1	1	1	1	1	1	1	1	1	1	0	4	2	0	0	0	0
Clan 71	CYP 71	CsCYP_140	XP_030511171.2	XM_030655311.2	cytochrome P450 71D9	cytochrome P450 71D9	115725714	LOC115725714	6	NC_083606.1	2617882	2620319	minus	2	2438	1530	509	58377	7.71	57	58	95.19	-0.059	40.89	unstable	endomembrane system	i7-29o	1	1	1	1	1	1	1	1	1	1	1	1	1	1	1	0	1	0	0	0	2	0
Clan 71	CYP 71	CsCYP_141	XP_030509867.2	XM_030654007.2	cytochrome P450 71D9	cytochrome P450 71D9	115725711	LOC115725711	6	NC_083606.1	2627541	2631476	minus	3	3936	1542	513	59160.4	6.78	66	64	93.49	-0.21	44.55	unstable	endomembrane system	i5-27o	1	1	1	1	1	1	1	1	1	1	1	1	1	1	1	0	0	0	0	0	0	0
Clan 71	CYP 71	CsCYP_142	XP_030511168.2	XM_030655308.2	cytochrome P450 71D9	cytochrome P450 71D9	115725712	LOC115725712	6	NC_083606.1	2648113	2652049	plus	2		1539	512	58347.6	6.52	59	56	98.44	-0.121	35.71	stable	endomembrane system	i5-27o	1	1	1	1	1	1	1	1	1	1	1	1	1	1	1	0	0	0	0	0	0	0
Clan 71	CYP 76	CsCYP_143	XP_030510859.2	XM_030654999.2	geraniol 8-hydroxylase	geraniol 8-hydroxylase	115725467	LOC115725467	6	NC_083606.1	7989004	7990885	minus	2	1882	1479	492	55156.2	7.72	57	58	104.04	-0.085	32.88	stable	endomembrane system	i5-22o	1	1	1	1	1	1	1	1	1	1	1	1	1	1	0	0	0	0	0	2	0	0
Clan 71	CYP 71	CsCYP_144	XP_030509745.2	XM_030653885.2	cytochrome P450 71D10 isoform X2	cytochrome P450 71D11	115724572	LOC115724572	6	NC_083606.1	21592289	21598855	plus	2	6567	1071	356	40588.7	5.93	52	46	95.34	-0.262	37.23	stable	endomembrane system	o	1	1	1	1	0	0	0	1	1	0	1	1	1	0	1	0	1	0	0	0	0	0
Clan 71	CYP 98	CsCYP_145	XP_030509859.1	XM_030653999.2	cytochrome P450 98A2	cytochrome P450 98A2	115724660	LOC115724660	6	NC_083606.1	52294198	52316015	minus	3	21818	1539	512	58359.5	7.7	63	64	91.37	-0.209	36.63	stable	endomembrane system	i2-24o	1	1	1	1	1	1	1	1	1	1	1	1	1	1	1	0	1	0	0	0	0	0
Clan 71	CYP 81	CsCYP_146	XP_030510546.1	XM_030654686.2	cytochrome P450 81Q32	cytochrome P450 81Q32	115725242	LOC115725242	6	NC_083606.1	57161628	57172069	plus	3	10442	1551	516	59214.3	8.6	52	57	99.94	-0.041	43.77	unstable	endomembrane system	i2-24o	1	1	1	1	1	1	1	1	1	1	1	0	1	0	1	0	1	1	1	0	0	1
Clan 71	CYP 89	CsCYP_147	XP_030478920.2	XM_030623060.2	cytochrome P450 89A2	cytochrome P450 89A2	115695952	LOC115695952	6	NC_083606.1	64740630	64743625	plus	2	2996	1578	525	60593.6	9.27	59	71	97.09	-0.174	48.19	unstable	endomembrane system	i7-26o	1	1	1	1	1	1	0	1	1	1	0	1	1	1	0	0	2	0	0	0	0	0
Clan 71	CYP 82	CsCYP_148	XP_030511178.2	XM_030655318.2	xanthotoxin 5-hydroxylase CYP82C4	xanthotoxin 5-hydroxylase CYP82C4	115725723	LOC115725723	6	NC_083606.1	66141290	66144709	minus	2	3420	1599	532	59942.1	6.73	65	63	95.66	-0.15	41.15	unstable	endomembrane system	o4-26i230-249o	1	1	1	1	1	1	1	1	1	1	1	1	1	1	1	0	0	0	0	0	0	0
Clan 71	CYP 701	CsCYP_149	XP_030478617.2	XM_030622757.2	ent-kaurene oxidase	ent-kaurene oxidase	115695692	LOC115695692	6	NC_083606.1	72610011	72614273	minus	8	4263	1551	516	59165	6.78	71	69	98.43	-0.208	42.76	unstable	endomembrane system	o	1	1	1	1	1	1	0	0	1	1	1	0	1	0	0	0	2	0	0	0	1	0
Clan 97	CYP 97	CsCYP_150	XP_030477634.2	XM_030621774.2	protein LUTEIN DEFICIENT 5, chloroplastic	protein LUTEIN DEFICIENT 5, chloroplastic	115694690	LOC115694690	6	NC_083606.1	74307142	74312122	minus	15	4981	1827	608	67911.6	6.19	74	69	90.12	-0.23	43.92	unstable	organelle membrane	o	1	1	1	1	1	1	0	1	0	0	0	0	1	0	1	0	1	0	0	0	0	0
Clan 72	CYP 749	CsCYP_151	XP_030480085.2	XM_030624225.2	cytochrome P450 CYP749A22	cytochrome P450 CYP749A22	115697286	LOC115697286	7	NC_083607.1	1931306	1935376	minus	5	4071	1557	518	59216.2	9.2	52	63	102.61	-0.057	32.97	stable	endomembrane system	i12-34o	1	1	1	1	1	1	0	0	0	0	0	0	1	0	1	0	0	1	0	0	0	0
Clan 71	CYP 82	CsCYP_152	XP_030481393.1	XM_030625533.2	cytochrome P450 CYP82D47	cytochrome P450 CYP82D47	115698314	LOC115698314	7	NC_083607.1	8095027	8097022	plus	2	1996	1548	515	58359.5	8.28	55	58	96.91	-0.091	33.5	stable	endomembrane system	i7-25o	1	1	1	1	1	1	1	1	1	1	1	0	1	1	1	0	1	0	0	0	0	0
Clan 71	CYP 82	CsCYP_153	XP_030481278.1	XM_030625418.2	cytochrome P450 CYP82D47	cytochrome P450 CYP82D47	115698217	LOC115698217	7	NC_083607.1	8118387	8120488	minus	2	2102	1602	533	59940	7.28	59	59	98.57	-0.111	39.79	stable	endomembrane system	o13-30i232-251o	1	1	1	1	1	1	1	1	1	1	0	1	1	1	1	0	3	0	0	0	0	0
Clan 85	CYP 716	CsCYP_154	XP_030479733.1	XM_030623873.2	beta-amyrin 28-monooxygenase-like	beta-amyrin 28-monooxygenase-like	115696978	LOC115696978	7	NC_083607.1	47908582	47911733	minus	3	3152	1419	472	54068.1	9.2	49	62	77.67	-0.254	43.72	unstable	endomembrane system	o4-23i277-296o	1	1	0	1	0	0	0	0	1	1	0	0	0	0	0	0	1	0	0	1	0	0
Clan 85	CYP 716	CsCYP_155	XP_030479659.1	XM_030623799.2	beta-amyrin 28-monooxygenase	beta-amyrin 28-monooxygenase	115696903	LOC115696903	7	NC_083607.1	48283598	48287239	plus	3	3642	1416	471	54089.8	9.13	50	60	76.18	-0.294	46.33	unstable	endomembrane system	i5-22o	1	1	0	1	0	1	0	0	1	1	0	0	0	0	0	0	7	0	0	0	0	4
Clan 710	CYP 710	CsCYP_156	XP_060957587.1	XM_061101604.1	cytochrome P450 710A1-like	cytochrome P450 710A1-like	133029134	LOC133029134	7	NC_083607.1	60041735	60044825	plus	2	3091	1497	498	56714.4	6.37	56	52	94.74	-0.021	41.1	unstable	endomembrane system	i7-29o	1	1	1	1	0	0	0	1	1	0	0	0	1	0	0	0	2	0	0	0	0	0
Clan 71	CYP 71	CsCYP_157	XP_030485163.2	XM_030629303.2	cytochrome P450 71D9	cytochrome P450 71D9	115701491	LOC115701491	8	NC_083608.1	17159367	17161849	plus	2	2483	891	296	34292	8.9	31	35	99.76	-0.053	51.91	unstable	endomembrane system	i7-29o	0	0	0	0	1	1	1	0	0	1	0	0	0	1	1	0	0	0	0	0	0	0
Clan 71	CYP 71	CsCYP_158	XP_060959159.1	XM_061103176.1	desmethyl-deoxy-podophyllotoxin synthase-like	desmethyl-deoxy-podophyllotoxin synthase-like	133030437	LOC133030437	8	NC_083608.1	17160669	17161849	plus	2	1181	654	217	24950.8	6	29	26	84.52	-0.362	41.53	unstable	endomembrane system	o148-170i	1	1	1	1	0	1	0	1	1	0	1	0	1	0	0	0	0	0	0	0	0	0
Clan 71	CYP 93	CsCYP_159	XP_060958574.1	XM_061102591.1	cytochrome P450 93A3-like	cytochrome P450 93A3-like	115709079	LOC115709079	8	NC_083608.1	23021592	23027834	minus	2	6243	1551	516	58777.6	7.33	64	64	92.56	-0.33	47.57	unstable	endomembrane system	i7-26o	1	1	1	1	1	1	1	1	1	1	1	1	1	1	1	0	0	0	0	0	0	0
Clan 85	CYP 87	CsCYP_160	XP_030485267.2	XM_030629407.2	cytochrome P450 87A3	cytochrome P450 87A3	115701584	LOC115701584	8	NC_083608.1	31240687	31256995	minus	9	16309	1440	479	54950	8.93	47	54	99.25	-0.039	31.24	stable	endomembrane system	i2-21o	1	1	0	1	0	0	0	0	1	1	0	0	0	0	0	0	0	0	0	0	0	1
Clan 85	CYP 724	CsCYP_161	XP_030482628.2	XM_030626768.2	cytochrome P450 724B1	cytochrome P450 724B1	115699387	LOC115699387	8	NC_083608.1	34112002	34115826	minus	9	3825	1431	476	54264.6	8.69	52	58	91.07	-0.159	42.16	unstable	endomembrane system	i7-24o	1	1	1	1	0	1	0	0	1	1	1	0	0	0	0	0	2	0	0	0	0	0
Clan 97	CYP 97	CsCYP_162	XP_060958846.1	XM_061102863.1	cytochrome P450 97B2, chloroplastic isoform X1	cytochrome P450 97B2, chloroplastic	115700568	LOC115700568	8	NC_083608.1	35307201	35313408	minus	13	6208	1836	611	69288.7	6.75	75	73	94.45	-0.193	43.67	unstable	chloroplast outer membrane	o	1	1	1	1	0	1	0	1	0	0	0	0	1	0	0	0	1	0	0	0	0	0
Clan 97	CYP 97	CsCYP_163	XP_030484004.2	XM_030628144.2	cytochrome P450 97B2, chloroplastic isoform X2	cytochrome P450 97B2, chloroplastic	115700568	LOC115700568	8	NC_083608.1	35307201	35313453	minus	14	6253	1746	581	65719.4	6.35	75	71	90.95	-0.233	43.01	unstable	chloroplast outer membrane	o	1	1	1	1	0	1	0	1	0	0	0	0	1	0	0	0	1	0	0	0	0	0
Clan 74	CYP 74	CsCYP_164	XP_030481799.1	XM_030625939.2	fatty acid hydroperoxide lyase, chloroplastic	fatty acid hydroperoxide lyase, chloroplastic	115698766	LOC115698766	8	NC_083608.1	40225475	40232989	plus	3	7515	1458	485	54224.3	6.56	49	48	84.99	-0.073	49.53	unstable	endomembrane system	o	0	1	1	0	0	1	0	0	0	1	0	0	1	0	0	0	0	0	0	0	0	0
Clan 72	CYP 735	CsCYP_165	XP_030481945.2	XM_030626085.2	cytokinin hydroxylase	cytokinin hydroxylase	115698881	LOC115698881	8	NC_083608.1	42862894	42866355	plus	5	3462	1710	569	65172.8	9.39	51	71	103.13	-0.012	42.07	unstable	endomembrane system	o20-42i49-71o	1	1	0	1	0	1	0	0	1	0	0	0	1	0	1	0	0	0	0	0	0	0
Clan 85	CYP 85	CsCYP_166	XP_030481735.1	XM_030625875.2	cytochrome P450 85A	cytochrome P450 85A	115698729	LOC115698729	8	NC_083608.1	44155257	44158848	minus	9	3592	1395	464	53739.6	9.33	50	63	90.11	-0.248	40.66	unstable	endomembrane system	i2-24o	1	1	0	0	0	1	0	0	1	1	0	0	1	0	0	0	6	0	0	0	0	0
Clan 71	CYP 71	CsCYP_167	XP_060958060.1	XM_061102077.1	premnaspirodiene oxygenase	premnaspirodiene oxygenase	115699052	LOC115699052	8	NC_083608.1	46026829	46031082	minus	2	4254	1530	509	57434.4	6.85	64	63	99.17	-0.122	37.57	stable	endomembrane system	o10-27i	1	1	1	1	1	1	1	1	1	1	1	1	1	1	1	0	3	0	0	0	0	0
Clan 86	CYP94	CsCYP_168	XP_030481802.2	XM_030625942.2	cytochrome P450 94B3	cytochrome P450 94B3	115698768	LOC115698768	8	NC_083608.1	46110844	46112657	plus	1	1814	1590	529	59693.8	8.62	63	70	93.93	-0.071	47.29	unstable	endomembrane system	i7-29o	1	1	0	1	0	1	0	0	0	0	0	0	1	0	0	0	2	0	0	0	0	0
Clan 85	CYP 724	CsCYP_169	XP_030484427.2	XM_030628567.2	cytochrome P450 724B1	cytochrome P450 724B1	115700900	LOC115700900	8	NC_083608.1	46886086	46889793	plus	9	3708	1488	495	56842.3	8.48	56	60	94.26	-0.111	45.06	unstable	endomembrane system	i12-31o	1	0	0	1	0	1	0	0	1	0	1	0	1	0	0	0	0	0	0	0	0	0
Clan 86	CYP 96	CsCYP_170	XP_060958105.1	XM_061102122.1	alkane hydroxylase MAH1-like	alkane hydroxylase MAH1-like	133029990	LOC133029990	8	NC_083608.1	47100618	47103996	minus	2	3379	1506	501	58730.3	8.03	55	57	92	-0.139	38.97	stable	endomembrane system	i2-20o	1	1	0	1	0	1	0	0	0	0	0	0	1	0	0	0	1	0	0	1	0	1
Clan 86	CYP 96	CsCYP_171	XP_060958108.1	XM_061102125.1	alkane hydroxylase MAH1	alkane hydroxylase MAH1	115700837	LOC115700837	8	NC_083608.1	47133135	47135647	plus	2	2513	1536	511	59380.9	8.8	48	56	89.06	-0.148	37.26	stable	endomembrane system	i2-24o	1	1	0	1	0	1	0	0	0	0	0	0	1	0	0	0	0	0	0	1	1	0
Clan 86	CYP 96	CsCYP_172	XP_060958109.1	XM_061102126.1	alkane hydroxylase MAH1-like	alkane hydroxylase MAH1-like	133029992	LOC133029992	8	NC_083608.1	47143345	47146005	plus	2	2661	1497	498	58388.9	9.04	51	61	85.52	-0.177	41.05	unstable	endomembrane system	i2-20o	1	1	1	1	0	1	0	0	0	0	0	0	1	0	0	0	1	0	0	0	2	0
Clan 86	CYP 96	CsCYP_173	XP_060958113.1	XM_061102130.1	alkane hydroxylase MAH1-like	alkane hydroxylase MAH1-like	133029995	LOC133029995	8	NC_083608.1	47151823	47154288	plus	2	2466	1557	518	60098.7	8.32	53	56	91.1	-0.153	44.63	unstable	endomembrane system	i9-31o	0	1	0	1	0	1	0	0	0	0	0	0	1	0	0	0	1	0	0	0	0	0
Clan 86	CYP 96	CsCYP_174	XP_060958114.1	XM_061102131.1	alkane hydroxylase MAH1-like	alkane hydroxylase MAH1-like	133029996	LOC133029996	8	NC_083608.1	47158736	47160553	plus	2	1818	1521	506	59013.2	7.63	60	61	92.09	-0.225	50.49	unstable	endomembrane system	i5-27o	1	1	1	1	0	1	0	0	0	0	0	0	1	0	0	0	0	0	0	0	1	0
Clan 85	CYP 718	CsCYP_175	XP_030483774.2	XM_030627914.2	taxadiene 5-alpha hydroxylase	taxadiene 5-alpha hydroxylase	115700346	LOC115700346	8	NC_083608.1	47856227	47858241	minus	3	2015	1449	482	54689.8	8.91	51	59	87.72	-0.101	43.97	unstable	endomembrane system	i7-26o	1	1	0	1	0	1	0	0	1	1	0	0	1	0	0	0	0	0	0	0	0	0
Clan 86	CYP 704	CsCYP_176	XP_060958135.1	XM_061102152.1	cytochrome P450 704B1	cytochrome P450 704B1	115700892	LOC115700892	8	NC_083608.1	47879168	47883703	minus	7	4536	1590	529	60810	6.85	63	62	88.11	-0.215	36.73	stable	endomembrane system	i13-30o	1	1	0	1	1	1	0	0	0	0	0	0	1	0	1	0	0	0	0	0	0	0
Clan 71	CYP 79	CsCYP_177	XP_060959040.1	XM_061103057.1	tryptophan N-monooxygenase CYP79A68-like	tryptophan N-monooxygenase CYP79A68-like	115700878	LOC115700878	8	NC_083608.1	49424196	49430334	minus	2	6139	1602	533	60482.2	8.66	60	65	97.65	-0.146	40.36	unstable	endomembrane system	o4-23i	1	1	1	1	1	1	1	1	1	1	1	0	1	0	1	0	2	0	0	0	0	0
Clan 71	CYP 79	CsCYP_178	XP_030484402.2	XM_030628542.2	tryptophan N-monooxygenase CYP79A68-like	tryptophan N-monooxygenase CYP79A68	115700877	LOC115700877	8	NC_083608.1	49433398	49436083	minus	2	2686	1620	539	61477.5	8.37	63	66	100.69	-0.128	37.55	stable	endomembrane system	i7-29o	1	1	1	1	1	1	1	1	1	1	1	0	1	0	1	0	4	0	0	0	0	0
Clan 71	CYP 79	CsCYP_179	XP_030481613.1	XM_030625753.2	tryptophan N-monooxygenase CYP79A68	tryptophan N-monooxygenase CYP79A68	115698629	LOC115698629	8	NC_083608.1	50881758	50884079	plus	2	2322	1611	536	60911.4	8.68	55	60	101.1	-0.149	46.03	unstable	endomembrane system	i7-29o	1	1	1	1	0	1	1	1	1	1	1	0	0	0	1	0	0	0	0	0	0	0
Clan 71	CYP 79	CsCYP_180	XP_030481576.2	XM_030625716.2	LOW QUALITY PROTEIN: tryptophan N-monooxygenase CYP79A68	tryptophan N-monooxygenase CYP79A68	115698601	LOC115698601	8	NC_083608.1	50895977	50897832	plus	2	1856	1605	534	60748.3	8.32	58	61	97.7	-0.157	46.57	unstable	endomembrane system	i13-35o	1	1	1	0	0	1	1	1	1	1	1	0	0	0	1	0	0	0	0	0	0	0
Clan 74	CYP 74	CsCYP_181	XP_030508413.1	XM_030652553.2	allene oxide synthase 1, chloroplastic-like	allene oxide synthase 1, chloroplastic-like	115723125	LOC115723125	9	NC_083609.1	1890246	1892464	minus	1	2219	1578	525	58981.3	8.66	58	63	84.65	-0.144	39.18	stable	chloroplast outer membrane	o	0	1	0	0	0	0	0	0	0	1	0	0	1	0	0	0	0	0	0	0	0	0
Clan 71	CYP 706	CsCYP_182	XP_030506853.2	XM_030650993.2	flavonoid 3'-monooxygenase	flavonoid 3'-monooxygenase	115721891	LOC115721891	9	NC_083609.1	18386343	18387879	plus	2	1537	1140	379	42938.7	6.67	43	42	93.85	-0.1	32.41	stable	endomembrane system	o	1	1	1	1	0	1	0	1	1	0	1	1	1	0	0	0	0	0	0	0	0	0
Clan 71	CYP 89	CsCYP_183	XP_030507261.2	XM_030651401.2	cytochrome P450 89A2	cytochrome P450 89A2	115722246	LOC115722246	9	NC_083609.1	25363387	25365334	plus	1	1948	1518	505	58505.2	8.75	61	66	100.73	-0.193	54.29	unstable	endomembrane system	i5-22o	1	1	1	1	1	1	0	1	1	1	0	1	1	1	0	0	1	0	0	0	0	0
Clan 71	CYP 79	CsCYP_184	XP_060959936.1	XM_061103953.1	tryptophan N-monooxygenase CYP79A68-like	tryptophan N-monooxygenase CYP79A68-like	115700392	LOC115700392	9	NC_083609.1	44939371	44941973	plus	2	2603	1614	537	61051	8.41	62	65	102.35	-0.118	37.12	stable	endomembrane system	i7-29o	1	1	1	1	1	1	1	1	1	1	1	0	1	0	1	0	5	0	0	0	1	0
Clan 71	CYP 79	CsCYP_185	XP_060959939.1	XM_061103956.1	tryptophan N-monooxygenase CYP79A68-like isoform X1	tryptophan N-monooxygenase CYP79A68-like	115699262	LOC115699262	9	NC_083609.1	44945130	44947890	plus	2	2761	993	330	37709	9.48	34	45	98.03	-0.143	43.57	unstable	endomembrane system	o5-27i	0	0	0	0	1	1	1	0	0	1	0	0	1	0	1	0	4	0	0	0	0	0
Clan 71	CYP 79	CsCYP_186	XP_060959941.1	XM_061103958.1	tryptophan N-monooxygenase CYP79A68-like isoform X3	tryptophan N-monooxygenase CYP79A68-like	115699262	LOC115699262	9	NC_083609.1	44945131	44947890	plus	2	2760	981	326	37184.3	9.41	34	44	98.93	-0.129	43.35	unstable	endomembrane system	o5-27i	0	0	0	0	1	1	1	0	0	1	0	0	1	0	1	0	4	0	0	0	0	0
Clan 71	CYP 79	CsCYP_187	XP_060960892.1	XM_061104909.1	tyrosine N-monooxygenase	tyrosine N-monooxygenase	115710930	LOC115710930	9	NC_083609.1	44949669	44950256	plus	1	588	588	195	21809.2	7.09	20	20	92.97	-0.194	42.87	unstable	nucleus	o	1	1	1	0	0	0	0	0	1	0	1	0	1	0	0	1	0	0	0	0	0	0
Clan 71	CYP 79	CsCYP_188	XP_060959940.1	XM_061103957.1	tryptophan N-monooxygenase CYP79A68-like isoform X2	tryptophan N-monooxygenase CYP79A68-like	115699262	LOC115699262	9	NC_083609.1	44945130	44950435	plus	2	5306	990	329	37544.8	9.33	35	44	99.82	-0.104	43.05	unstable	endomembrane system	o5-27i	0	0	0	0	1	1	1	0	0	1	0	0	1	0	1	0	4	0	0	0	0	0
Clan 71	CYP 79	CsCYP_189	XP_060959938.1	XM_061103955.1	tryptophan N-monooxygenase CYP79A68	tryptophan N-monooxygenase CYP79A68	115699263	LOC115699263	9	NC_083609.1	44969063	44972095	plus	2	3033	1611	536	60910.6	7.69	61	62	94.55	-0.155	38.32	stable	endomembrane system	i7-26o	1	1	1	1	1	1	1	1	1	1	1	0	1	0	1	0	0	0	0	0	0	0
Clan 86	CYP94	CsCYP_190	XP_030508475.2	XM_030652615.2	cytochrome P450 CYP94D108	cytochrome P450 CYP94D108	115723182	LOC115723182	9	NC_083609.1	55840063	55841876	plus	1	1814	1536	511	58836.4	6.26	67	63	85.83	-0.265	39.77	stable	endomembrane system	i3-25o	1	1	1	1	0	1	0	0	0	0	0	0	1	0	0	0	3	0	0	0	1	0
Clan 74	CYP 74	CsCYP_191	XP_030507135.2	XM_030651275.2	allene oxide synthase 3	allene oxide synthase 3	115722144	LOC115722144	9	NC_083609.1	55893973	55895645	plus	1	1673	1497	498	56516.5	8.73	54	60	83.55	-0.139	35.21	stable	endomembrane system	o	0	1	0	0	0	1	0	0	0	1	0	0	1	0	0	0	0	0	0	0	0	6
Clan 86	CYP94	CsCYP_192	XP_030508108.2	XM_030652248.2	cytochrome P450 CYP94D108	cytochrome P450 CYP94D108	115722892	LOC115722892	9	NC_083609.1	59351768	59443638	plus	4	91871	1623	540	61775.3	8.58	60	65	84.48	-0.191	38.69	stable	endomembrane system	o15-34i318-340o	1	1	1	1	0	1	0	0	0	0	0	0	1	0	0	0	2	0	0	0	1	0
Clan 86	CYP94	CsCYP_193	XP_030507124.2	XM_030651264.2	cytochrome P450 CYP94D108-like	cytochrome P450 CYP94D108-like	115722134	LOC115722134	9	NC_083609.1	59474101	59476592	plus	2	2492	1605	534	61279.5	7.55	62	63	80.51	-0.24	39.85	stable	endomembrane system	o15-34i319-341o	1	1	1	1	0	1	0	0	0	0	0	0	1	0	0	0	0	0	0	1	0	0
Clan 71	CYP 736	CsCYP_194	XP_030506947.2	XM_030651087.2	cytochrome P450 71AU50	cytochrome P450 71AU50	115721965	LOC115721965	9	NC_083609.1	60685576	60688113	plus	2	3379	1506	501	57436.8	6.31	69	64	90.52	-0.256	43.8	unstable	endomembrane system	o4-21i	1	1	1	1	1	1	1	1	1	1	1	1	1	1	1	0	1	0	0	0	0	0
Clan 71	CYP 736	CsCYP_195	XP_030506964.2	XM_030651104.2	cytochrome P450 71AU50	cytochrome P450 71AU50	115721992	LOC115721992	9	NC_083609.1	60694160	60696496	plus	2	2337	1509	502	57604	6.96	63	62	90.68	-0.191	40.34	unstable	endomembrane system	o4-21i	1	1	1	1	1	1	1	1	1	1	1	1	1	1	1	0	4	0	0	0	0	0
Clan 71	CYP 736	CsCYP_196	XP_060960349.1	XM_061104366.1	cytochrome P450 71AU50-like	cytochrome P450 71AU50-like	133031083	LOC133031083	9	NC_083609.1	60699312	60701404	plus	2	2093	1500	499	57029.3	6.72	61	59	91.02	-0.185	40.6	unstable	endomembrane system	o4-21i	1	1	1	1	1	1	1	1	1	1	1	1	1	1	1	0	0	0	0	0	1	0
Clan 71	CYP 736	CsCYP_197	XP_030506886.2	XM_030651026.2	cytochrome P450 71AU50	cytochrome P450 71AU50	115721920	LOC115721920	9	NC_083609.1	60701677	60703727	plus	2	3708	1491	496	56815.4	6.93	66	65	90.42	-0.181	42.87	unstable	endomembrane system	i2-20o	1	1	1	1	1	1	1	1	1	1	1	1	1	1	1	0	3	0	0	0	2	1
Clan 71	CYP 736	CsCYP_198	XP_060960348.1	XM_061104365.1	cytochrome P450 71AU50-like	cytochrome P450 71AU50-like	115721919	LOC115721919	9	NC_083609.1	60705410	60707979	plus	2	2570	1500	499	57233.8	8.65	62	67	90.44	-0.214	40.61	unstable	endomembrane system	o	1	1	1	1	1	1	1	1	1	1	1	1	1	1	1	0	2	0	0	0	1	0
Clan 711	CYP711	CsCYP_199	XP_030490461.2	XM_030634601.2	cytochrome P450 711A1	cytochrome P450 711A1	115706844	LOC115706844	X	NC_083610.1	6177089	6181719	minus	4	4631	1578	525	58855	8.81	54	59	90.95	-0.153	34.52	stable	endomembrane system	i12-34o	1	1	1	1	1	1	0	0	1	0	0	0	1	0	1	0	1	0	0	0	0	0
Clan 74	CYP 74	CsCYP_200	XP_030486563.2	XM_030630703.2	allene oxide synthase 3	allene oxide synthase 3	115703182	LOC115703182	X	NC_083610.1	7849304	7851228	plus	1	1925	1449	482	54297.3	6.84	56	55	82.7	-0.143	39.17	stable	endomembrane system	o	0	1	0	0	0	0	0	0	0	1	0	0	1	0	0	0	1	0	0	0	0	0
Clan 74	CYP 74	CsCYP_201	XP_030486567.2	XM_030630707.2	allene oxide synthase 3	allene oxide synthase 3	115703186	LOC115703186	X	NC_083610.1	7905159	7907020	minus	1	1862	1512	503	57164.9	8.62	55	60	79.03	-0.188	36.78	stable	endomembrane system	o	0	1	1	0	0	1	0	0	0	1	0	0	1	0	0	0	2	1	0	0	0	0
Clan 85	CYP 87	CsCYP_202	XP_030487609.2	XM_030631749.2	beta-amyrin 16-alpha-hydroxylase CYP87D16 isoform X1	beta-amyrin 16-alpha-hydroxylase CYP87D16	115704544	LOC115704544	X	NC_083610.1	16837435	16841001	plus	9	3567	1428	475	54128.9	9.24	44	53	93.77	-0.044	39.5	stable	endomembrane system	o5-22i274-296o	1	1	0	0	1	1	0	0	1	1	0	0	0	0	0	0	0	0	0	0	0	0
Clan 85	CYP 87	CsCYP_203	XP_030487614.2	XM_030631754.2	beta-amyrin 16-alpha-hydroxylase CYP87D16 isoform X2	beta-amyrin 16-alpha-hydroxylase CYP87D16	115704544	LOC115704544	X	NC_083610.1	16837434	16841001	plus	9	3568	1374	457	52164.4	8.21	45	47	94.05	-0.021	38.94	stable	endomembrane system	o5-22i274-296o	1	1	0	0	1	1	0	0	1	1	0	0	0	0	0	0	0	0	0	0	0	0
Clan 85	CYP 87	CsCYP_204	XP_030501510.2	XM_030645650.2	beta-amyrin 16-alpha-hydroxylase CYP87D16-like	beta-amyrin 16-alpha-hydroxylase CYP87D16-like	115716752	LOC115716752	X	NC_083610.1	16841734	16846183	plus	9	4450	1428	475	53903.6	8.8	46	51	93.37	-0.057	40.24	unstable	endomembrane system	i2-21o	1	1	0	0	1	1	0	0	1	1	0	0	1	0	0	0	1	0	0	0	0	0
Clan 85	CYP707	CsCYP_205	XP_030489090.2	XM_030633230.2	abscisic acid 8'-hydroxylase 4	abscisic acid 8'-hydroxylase 4	115705785	LOC115705785	X	NC_083610.1	20610874	20615014	plus	9	4141	1476	491	56351.1	9.21	41	53	87.94	-0.248	38.31	stable	endomembrane system	o10-32i	1	1	0	1	1	1	0	0	1	1	0	0	1	0	0	0	3	0	0	0	0	0
Clan 71	CYP 81	CsCYP_206	XP_030486058.2	XM_030630198.2	isoflavone 3'-hydroxylase	isoflavone 3'-hydroxylase	115702763	LOC115702763	X	NC_083610.1	21847754	21850618	plus	2	2865	1569	522	59250.8	8.74	56	62	99.94	-0.174	48.96	unstable	endomembrane system	i5-27o	1	1	1	1	1	1	1	1	1	1	1	1	1	1	1	0	6	0	0	0	3	0
Clan 71	CYP 81	CsCYP_207	XP_030486059.2	XM_030630199.2	cytochrome P450 81Q32	cytochrome P450 81Q32	115702764	LOC115702764	X	NC_083610.1	21855932	21858160	plus	2	2229	1536	511	58275.6	8.58	58	63	96.16	-0.22	49.36	unstable	endomembrane system	o5-24i305-327o	1	1	1	1	1	1	1	1	1	1	1	1	1	1	1	0	1	0	0	1	0	0
Clan 71	CYP 81	CsCYP_208	XP_030486060.2	XM_030630200.2	cytochrome P450 81Q32	cytochrome P450 81Q32	115702765	LOC115702765	X	NC_083610.1	21865506	21868533	plus	2	3028	1518	505	57442.5	6.77	60	58	96.51	-0.202	49.87	unstable	endomembrane system	i7-24o	1	1	1	1	1	1	1	1	1	1	1	1	1	1	1	0	1	0	0	0	0	0
Clan 71	CYP 81	CsCYP_209	XP_030486054.2	XM_030630194.2	cytochrome P450 81Q32	cytochrome P450 81Q32	115702761	LOC115702761	X	NC_083610.1	21884615	21886906	plus	2	2292	1536	511	58390.8	8.83	57	64	95.95	-0.206	46.63	unstable	endomembrane system	o5-24i305-327o	1	1	1	1	1	1	1	1	1	1	1	1	1	1	1	0	0	0	0	0	1	0
Clan 71	CYP 81	CsCYP_210	XP_060962896.1	XM_061106913.1	cytochrome P450 81Q32-like	cytochrome P450 81Q32-like	133028936	LOC133028936	X	NC_083610.1	21892291	21894626	plus	2	2336	1518	505	57493.7	8.44	58	62	95.15	-0.218	49.08	unstable	endomembrane system	i7-24o	1	1	1	1	1	1	1	1	1	1	1	1	1	1	1	0	1	0	0	0	0	0
Clan 71	CYP 81	CsCYP_211	XP_030502893.2	XM_030647033.2	cytochrome P450 81D11-like	cytochrome P450 81D11-like	115718049	LOC115718049	X	NC_083610.1	21903881	21904695	plus	1	815	483	160	18383.5	5.83	23	20	90.25	-0.259	57.04	unstable	endomembrane system	o	1	1	1	0	0	0	0	0	1	0	1	1	1	0	0	0	0	0	0	0	0	0
Clan 71	CYP 81	CsCYP_212	XP_030486053.2	XM_030630193.2	cytochrome P450 81Q32	cytochrome P450 81Q32	115702758	LOC115702758	X	NC_083610.1	21906877	21914450	plus	2	7574	1527	508	57989.3	8.63	59	64	94.09	-0.16	41.28	unstable	endomembrane system	i7-24o	1	1	1	1	1	1	1	1	1	1	1	1	1	1	1	0	0	0	0	0	0	0
Clan 71	CYP 81	CsCYP_213	XP_030486052.2	XM_030630192.2	isoflavone 3'-hydroxylase	isoflavone 3'-hydroxylase	115702757	LOC115702757	X	NC_083610.1	21920939	21923539	plus	2	2601	1548	515	58821.8	6.91	64	63	97.09	-0.265	46.62	unstable	endomembrane system	i7-25o	1	1	1	1	1	1	1	1	1	1	1	1	1	1	1	0	1	0	0	0	1	0
Clan 71	CYP 81	CsCYP_214	XP_030500230.2	XM_030644370.2	cytochrome P450 81Q32	cytochrome P450 81Q32	115715709	LOC115715709	X	NC_083610.1	21929745	21934324	minus	2	4580	1503	500	57067.2	8.32	57	60	96.12	-0.183	51.28	unstable	endomembrane system	o4-21i	1	1	1	1	1	1	1	1	1	1	1	1	1	1	1	0	1	0	0	0	1	0
Clan 71	CYP 81	CsCYP_215	XP_060962897.1	XM_061106914.1	cytochrome P450 81Q32-like	cytochrome P450 81Q32-like	115710361	LOC115710361	X	NC_083610.1	21940599	21943103	plus	2	2505	1515	504	57543.6	8.4	56	60	98.61	-0.183	50	unstable	endomembrane system	i2-24o	1	1	1	1	1	1	1	1	1	1	1	1	1	1	1	0	0	0	0	0	1	0
Clan 71	CYP 81	CsCYP_216	XP_030485973.2	XM_030630113.2	cytochrome P450 81Q32	cytochrome P450 81Q32	115702684	LOC115702684	X	NC_083610.1	22330480	22334458	plus	2	3979	1632	543	62883.8	7.16	64	64	99.83	-0.201	51.47	unstable	endomembrane system	o35-54i329-351o	1	1	1	1	1	1	1	1	1	1	1	1	1	1	1	0	0	0	0	0	0	0
Clan 71	CYP 81	CsCYP_217	XP_030499009.1	XM_030643149.2	cytochrome P450 81Q32	cytochrome P450 81Q32	115714431	LOC115714431	X	NC_083610.1	29519107	29521171	plus	2	2065	1512	503	57097	8.09	53	55	88.79	-0.139	45.45	unstable	endomembrane system	i5-24o	1	1	1	1	1	1	1	1	1	1	1	1	1	1	1	0	0	0	0	0	2	0
Clan 71	CYP 81	CsCYP_218	XP_030485841.1	XM_030629981.2	cytochrome P450 81Q32	cytochrome P450 81Q32	115702565	LOC115702565	X	NC_083610.1	29535516	29537591	plus	2	2076	1545	514	58652.4	8.99	59	67	101.48	-0.151	45.21	unstable	endomembrane system	o	1	1	1	1	1	1	1	1	1	1	1	1	1	1	1	0	1	0	0	0	0	0
Clan 85	CYP 88	CsCYP_219	XP_030495101.2	XM_030639241.2	ent-kaurenoic acid oxidase 2	ent-kaurenoic acid oxidase 2	115710887	LOC115710887	X	NC_083610.1	35266827	35271894	plus	9	5068	1473	490	56229.4	8.98	57	66	89.1	-0.201	44.28	unstable	endomembrane system	o	1	1	1	1	0	1	0	1	1	1	0	0	1	0	0	0	0	0	0	0	1	0
Clan 72	CYP 714	CsCYP_220	XP_030496189.1	XM_030640329.2	cytochrome P450 714C2	cytochrome P450 714C2	115712094	LOC115712094	X	NC_083610.1	37038269	37040624	plus	5	2356	1578	525	58719.6	9.05	46	56	102.46	0.041	39.89	stable	endomembrane system	i5-27o	1	1	0	1	0	1	0	0	1	1	0	0	1	0	1	0	0	0	0	0	0	0
Clan 72	CYP 714	CsCYP_221	XP_030506606.2	XM_030650746.2	cytochrome P450 714C2-like	cytochrome P450 714C2-like	115721607	LOC115721607	X	NC_083610.1	37059416	37060240	plus	2	825	636	211	23505.5	8.37	19	21	105.31	0.166	36.58	stable	endomembrane system	o	1	1	0	1	0	1	0	0	1	0	1	0	1	0	0	0	1	0	0	0	0	0
Clan 85	CYP 733	CsCYP_222	XP_030488128.2	XM_030632268.2	abscisic acid 8'-hydroxylase 1-like	abscisic acid 8'-hydroxylase 1-like	115705030	LOC115705030	X	NC_083610.1	42818009	42825270	minus	9	7262	1449	482	54807.4	8.75	54	58	92.41	-0.137	41.89	unstable	endomembrane system	i7-29o	1	1	1	1	0	1	0	0	1	0	0	0	1	0	0	0	1	0	0	0	2	0
Clan 71	CYP 82	CsCYP_223	XP_030483362.1	XM_030627502.2	cytochrome P450 CYP82D47	cytochrome P450 CYP82D47	115699955	LOC115699955	X	NC_083610.1	81228185	81231390	plus	2	3206	1608	535	60963.7	5.92	70	61	87.27	-0.307	37.94	stable	endomembrane system	o5-24i232-251o	1	1	1	1	1	1	1	1	1	1	1	1	1	1	1	0	2	0	0	0	2	0
Clan 72	CYP 721	CsCYP_224	XP_030483966.2	XM_030628106.2	cytochrome P450 734A1	cytochrome P450 734A1	115700542	LOC115700542	X	NC_083610.1	82647630	82650374	minus	5	2745	1527	508	58304	9.61	50	69	96.34	-0.146	38.17	stable	endomembrane system	i7-29o	1	1	1	1	0	1	0	1	0	0	0	0	1	0	1	0	3	0	0	0	0	0
Clan 85	CYP 722	CsCYP_225	XP_030484637.1	XM_030628777.2	abscisic acid 8'-hydroxylase 2	abscisic acid 8'-hydroxylase 2	115701076	LOC115701076	X	NC_083610.1	83509701	83530973	minus	10	21273	1602	533	60719.5	8.58	56	63	90.92	-0.101	46.53	unstable	endomembrane system	i35-57o	1	1	1	1	0	1	0	1	1	1	0	0	1	0	0	0	2	0	0	1	1	0
* Predicted the position of the transmembrane helices separated by 'i' if the loop is on the inside or 'o' if it is on the outside
[truncated: 108 more columns]

## Sheet: Table S2
Table S2 Clan-specific physicochemical properties of CsCYPs
Clade	Clan	AA Length		Molecular Weight		pI		Asp+Glu		Arg+Lys		Aliphatic index		GRAVY		Instability index (II)		Stable proteins	Unstable proteins
		Average	Range	Average	Range	Average	Range	Average	Range	Average	Range	Average	Range	Average	Range	Average	Range
A-type	Clan 71	490.51	143-582	55833.2	16524.11-66390.67	7.94	5.07-9.57	56.47	19-73	59.14	15-72	95.36	80.43-107.28	-0.1525	0.476-0.06	40.33	24.72-57.04	73	70
Non A-type	Clan 51	486	486	55304.8	55304.8	8.21	8.21	58	58	60	60	94.24	94.24	-0.174	-0.174	44.52	44.52	0	1
	Clan 710	498	498	56714.4	56714.4	6.37	6.37	56	56	52	52	94.74	94.74	-0.021	-0.021	41.1	41.1	0	1
	Clan 711	525	525	58855	58855	8.81	8.81	54	54	59	59	90.95	90.95	-0.153	-0.153	34.52	34.52	1	0
	Clan 72	511.176	211-569	58189	23505.5-65172.77	8.99471	7.86-9.61	51.3529	19-61	61.8235	21-71	96.4865	88.31-105.31	-0.0935294	0.231 - 0.166	36.8212	30.52-42.07	13	4
	Clan 74	496	482-525	55909.7	54224.3-58981.27	7.60667	6.23-8.73	54.3333	49-58	56	48-63	83.7183	79.03-87.39	-0.134833	0.188 - -0.073	40.0167	35.21-49.53	4	2
	Clan 85	468.966	81-540	53672.1	9496.1-62091.91	8.94483	8.21-9.54	48.7241	13-57	56.9655	16-70	90.5559	76.18-99.25	-0.17069	0.581 - -0.021	41.6797	15.44 - 55.58	9	20
	Clan 86	521.565	491-570	59907	56029.12-65623.75	8.32826	6.26-9.04	59	48-70	63.7391	56-74	90.6957	80.51-100.27	-0.134826	0.265- 0.048	40.3004	31.92 - 50.49	13	10
	Clan 97	588.75	555-611	66165.9	61743.73-69288.67	6.2275	5.62-6.75	73	68-75	68.25	60-73	92.42	90.12-94.45	-0.19325	0.233- -0.117	42.0475	37.59-43.92	1	3
Lowest values are coloured red and highest values are coloured green.

## Sheet: Table S3
Table S3 List of CsCYP in each family and clan
Type	Clan	Family	Putative Candidates	Count	Total
Non A-type	Clan 51	CYP 51	CsCYP_85	1	1
	Clan 710	CYP 710	CsCYP_156	1	1
	Clan 85	CYP 85	CsCYP_36, CsCYP_166	2
		CYP 87	CsCYP_160, CsCYP_19, CsCYP_18, CsCYP_103, CsCYP_204, CsCYP_203, CsCYP_202	7
		CYP 88	CsCYP_114, CsCYP_219	2
		CYP 90	CsCYP_93, CsCYP_2, CsCYP_24, CsCYP_94	4
		CYP707	CsCYP_39, CsCYP_37, CsCYP_8, CsCYP_205	4
		CYP 716	CsCYP_155, CsCYP_154, CsCYP_52	3
		CYP 718	CsCYP_175	1
		CYP720	CsCYP_40	1
		CYP 722	CsCYP_225	1
		CYP 724	CsCYP_161, CsCYP_169	2
		CYP 728	CsCYP_87	1
		CYP 733	CsCYP_222	1	29
	Clan 74	CYP 74	CsCYP_164, CsCYP_181, CsCYP_201, CsCYP_191, CsCYP_200, CsCYP_28	6	6
	Clan 711	CYP711	CsCYP_199	1	1
	Clan 72	CYP 72	CsCYP_3, CsCYP_23, CsCYP_22, CsCYP_21, CsCYP_20	5
		CYP 714	CsCYP_1, CsCYP_221, CsCYP_220, CsCYP_32, CsCYP_31	5
		CYP 715	CsCYP_102, CsCYP_101	2
		CYP 721	CsCYP_224	1
		CYP 734	CsCYP_12	1
		CYP 735	CsCYP_165	1
		CYP 749	CsCYP_151, CsCYP_50	2	17
	Clan 97	CYP 97	CsCYP_163, CsCYP_162, CsCYP_49, CsCYP_150	4	4
	Clan 86	CYP 86	CsCYP_106, CsCYP_17, CsCYP_35, CsCYP_78, CsCYP_27	5
		CYP94	CsCYP_190, CsCYP_193, CsCYP_192, CsCYP_46, CsCYP_30, CsCYP_98, CsCYP_168, CsCYP_53	8
		CYP 96	CsCYP_174, CsCYP_173, CsCYP_171, CsCYP_172, CsCYP_170	5
		CYP 704	CsCYP_176, CsCYP_14, CsCYP_13, CsCYP_16, CsCYP_15	5	23
A-type	Clan 71	CYP 71	CsCYP_56, CsCYP_72, CsCYP_71, CsCYP_70, CsCYP_73, CsCYP_75, CsCYP_74, CsCYP_77, CsCYP_76, CsCYP_79, CsCYP_55, CsCYP_54, CsCYP_57, CsCYP_60, CsCYP_59, CsCYP_58, CsCYP_89, CsCYP_88, CsCYP_61, CsCYP_63, CsCYP_62, CsCYP_11, CsCYP_167, CsCYP_120, CsCYP_136, CsCYP_135, CsCYP_144, CsCYP_141, CsCYP_134, CsCYP_138, CsCYP_142, CsCYP_140, CsCYP_118, CsCYP_157, CsCYP_158, CsCYP_137, CsCYP_139, CsCYP_133, CsC…	52
		CYP 73	CsCYP_51, CsCYP_33	2
		CYP 75	CsCYP_67, CsCYP_66, CsCYP_65	3
		CYP 76	CsCYP_47, CsCYP_48, CsCYP_82, CsCYP_81, CsCYP_80, CsCYP_9, CsCYP_143, CsCYP_105	8
		CYP 77	CsCYP_26, CsCYP_10	2
		CYP 78	CsCYP_86, CsCYP_6, CsCYP_5, CsCYP_83, CsCYP_68, CsCYP_117	6
		CYP 79	CsCYP_180, CsCYP_179, CsCYP_116, CsCYP_115, CsCYP_189, CsCYP_184, CsCYP_178, CsCYP_187, CsCYP_177, CsCYP_188, CsCYP_186, CsCYP_185	12
		CYP 80	CsCYP_104	1
		CYP 81	CsCYP_217, CsCYP_146, CsCYP_218, CsCYP_215, CsCYP_29, CsCYP_213, CsCYP_216, CsCYP_214, CsCYP_206, CsCYP_212, CsCYP_211, CsCYP_91, CsCYP_90, CsCYP_210, CsCYP_208, CsCYP_209, CsCYP_207	17
		CYP 82	CsCYP_97, CsCYP_96, CsCYP_148, CsCYP_92, CsCYP_223, CsCYP_153, CsCYP_152	7
		CYP 84	CsCYP_95	1
		CYP 89	CsCYP_183, CsCYP_147, CsCYP_99	3
		CYP 92	CsCYP_25, CsCYP_4	2	143
		CYP 93	CsCYP_42, CsCYP_38, CsCYP_41, CsCYP_45, CsCYP_159, CsCYP_44, CsCYP_43	7
		CYP 98	CsCYP_64, CsCYP_145, CsCYP_69	3
		CYP 701	CsCYP_149	1
		CYP 703	CsCYP_7	1
		CYP 706	CsCYP_107, CsCYP_109, CsCYP_108, CsCYP_182, CsCYP_110, CsCYP_113, CsCYP_112, CsCYP_111, CsCYP_34	9
		CYP 736	CsCYP_84, CsCYP_194, CsCYP_195, CsCYP_196, CsCYP_198, CsCYP_197	6

## Sheet: Table S4
Table S4 The information of conservative sequence motifs in the CsCYP gene family
Name	Logo	motif sequence	E-value	sequences	width	conserved domain name	conserved sequence
motif1		NNFEFIPFGAGRRICPGISLA	3.6e-1977	209	21	Heme-binding region	FxxGxRxCxG
motif2		KLPYLQAVIKETLRLHPPAPL	8.0e-1907	216	21	K-helix region	ExxR
motif3		NAWAIGRDPKYWEDP	2.1e-983	181	15
motif4		LAGTDTTSTTLEWAM	2.9e-1091	200	15	I-helix region	(A/G)(G/A)x(D/E)T(T/S)
motif5		PHRSLRDLAKKYGPIMYLKJGS	1.3e-1083	150	22
motif6		IFAPYGEYWRQLRKI	9.9e-928	209	15	C-helix region	WxxxR
motif7		VPTIVVSSPEAAKEVLKTHDVVFASRPQT	4.8e-1437	120	29
motif8		AELLKNPEVMKKAQEEIDEVV	1.1e-1121	159	21
motif9		PREASEDCTINGYTIPKGTRV	8.8e-1197	165	21
motif10		LPPGPPGLPJIGNLH	8.3e-987	168	15	Proline-rich region	(P/I)PGPx(P/G)XP
motif11		RMVELTLASLLQCFDW	1.8e-670	136	16
motif12		LDMTEGFGJTLPRKNPLVAIP	5.2e-692	118	21
motif13		EEFKPERFLDS	4.1e-645	208	11	PERF Motif	PxRx
motif14		CVLELLSSKRVQSFRPIREEE	9.7e-619	112	21
motif15		LTYBIISRMAFGKRY	4.3e-497	134	15

## Sheet: Table S5
Table S5 Distribution of 15 conserved motifs in clans
Motif	Clan 51 (1)	Clan71 (143)	Clan 710 (1)	Clan711 (1)	Clan72 (17)	Clan74 (6)	Clan85 (29)	Clan86 (23)	Clan97 (4)	Total (225)	Motif Consensus
1	1	135	1	1	17	0	28	22	4	209	NNFEYMPFGAGRRICPGMSFA
2	1	136	1	1	17	6	27	23	4	216	KMPYLQAVIKETLRLHPPAPF
3	0	135	1	1	9	3	11	17	4	181	NAWAIHRDPKYWDDP
4	1	132	1	1	17	0	21	23	4	200	FAGTDTTATTLEWAM
5	1	129	0	1	4	0	11	2	2	150	PHRTLRDLAKKYGPIMYLWLGQ
6	0	137	0	1	17	3	24	23	4	209	AFAPYGEYWRQMRKI
7	0	120	0	0	0	0	0	0	0	120	VPTIVVSSPEYAKECMKTHDVVFANRPQT
8	0	132	1	0	7	0	4	11	4	159	AELMNHPHVMKKAQEEVDQVV
9	0	127	1	1	9	0	27	0	0	165	PREASEDCTINGYHIPKGTRV
10	1	130	0	0	1	6	26	4	0	168	LPPGPWGWPIIGNLH
11	0	128	0	0	3	0	5	0	0	136	RMVELTLAQLLHCFDW
12	0	118	0	0	0	0	0	0	0	118	VDMTEGFGLTMPRKNPLYAIP
13	1	137	1	1	17	6	18	23	4	208	EEFKPERFLDS
14	0	112	0	0	0	0	0	0	0	112	CMQELFSPKRVQSFQPIREEE
15	0	107	0	1	14	0	2	8	2	134	CTYNIICRMAFGKRY
Numbers in bracket indicates number of CsCYPs in each clan.

## Sheet: Table S6
Table S6 Function, category and number of each cis-acting element identified in the promoter of Cannabis sativa CYPs
Motif name	Function	Category	Total	Category Total
AACA_motif	involved in endosperm-specific negative expression	development responsive	4
AAGAA-motif	involved in endosperm-specific negative expression	development responsive	284
AC-I	Homologous to AC-I element from the PAL2 gene from Phaseolus. AC-I confers enhanced xylem expression and repressed phloem expression	development responsive	14
AC-II	element conferring enhanced xylem expression and repressed phloem expression in transgenic tobacco; enhancement of petal expression; Myb305 binds to A	development responsive	3
AP-1	possible induction by CdCl2 and sodium arsenite / involvement of metals in the regulation of transcription	development responsive	23
CAT-box	cis-acting regulatory element related to meristem expression	development responsive	88
CCGTCC motif	Part of the H3 promoter. Induction of histone gene expression at the G1/S transition of the cell cycle is shown to be essentially directed by an increase in the transcription rate in response to cellular signals occurring at the initiation step of DNA replication	development responsive	26
CCGTCC-box	cis-acting regulatory element related to meristem specific activation	development responsive	26
circadian	cis-acting regulatory element involved in circadian control	development responsive	45
dOCT	Part of the histone H3 gene promoter, which can express H3C4 under inducing or non-inducing conditions. Cell division is accompanied by a concomitant activation of histone genes which produces equivalent amounts of core histones to be incorporated with newly replicated DNA into chromatin	development responsive	2
E2Fb	E2F-binding site; G1-M transition of cell cycle	development responsive	7
F-box	confers role in cell cycle regulation	development responsive	16
GCN4_motif	cis-regulatory element involved in endosperm expression	development responsive	45
HD-Zip 1	element involved in differentiation of the palisade mesophyll cells	development responsive	20
HD-Zip 3	roles in regulating primary vascular system development	development responsive	11
MSA-like	cis-acting element involved in cell cycle regulation	development responsive	5
NON	Part of the H3 promoter. Induction of histone gene expression at the G1/S transition of the cell cycle is shown to be essentially directed by an increase in the transcription rate in response to cellular signals occurring at the initiation step of DNA replication	development responsive	2
NON-box	cis-acting regulatory element related to meristem specific activation	development responsive	1
O2-site	cis-acting regulatory element involved in zein metabolism regulation	development responsive	96
re2f-1	Putative E2F binding sites in the rice PCNA promoter mediate activation in actively dividing cells	development responsive	1
RY-element	cis-acting regulatory element involved in seed-specific regulation	development responsive	13
telo-box	The telo-box regulates gene expression in root meristems. Part of eEF1A and ribosomal protein gene promoters, which are periodically expressed during the G1 to S transition in the cell cycle	development responsive	3	735
ABRE	cis-acting element involved in the abscisic acid responsiveness	hormone responsive	410
ABRE2	ABA responsive element 2	hormone responsive	8
ABRE3a	abscisic acid responsice element 3a	hormone responsive	101
ABRE4	abscisic acid responsice element 4	hormone responsive	101
AT~ABRE	ABA-dependent gene expression in response to dehydration	hormone responsive	7
AuxRR-core	cis-acting regulatory element involved in auxin responsiveness	hormone responsive	21
CARE	Part of the promoter of the cysteine proteinase REP-1 gene, which encodes a key enzyme in the degradation of the major storage protein glutelin. The expression of the gene for REP-1 is induced by gibberellins (GAs) and repressed by abscisic acid (ABA)	hormone responsive	17
CGTCA-motif	cis-acting regulatory element involved in the MeJA-responsiveness	hormone responsive	200
ERE	ethylene-responsive element	hormone responsive	445
GARE-motif	gibberellin-responsive element	hormone responsive	41
P-box	gibberellin-responsive element	hormone responsive	64
SARE	cis-acting element involved in salicylic acid responsiveness	hormone responsive	3
TATC-box	cis-acting element involved in gibberellin-responsiveness	hormone responsive	35
TCA-element	cis-acting element involved in salicylic acid responsiveness	hormone responsive	123
TGA-box	part of an auxin-responsive element	hormone responsive	12
TGACG-motif	cis-acting regulatory element involved in the MeJA-responsiveness	hormone responsive	200
TGA-element	auxin-responsive element	hormone responsive	64	1852
3-AF1 binding site	light responsive element	light responsive	10
3-AF3 binding site	part of a conserved DNA module array (CMA3)	light responsive	10
4cl-CMA1b	light responsive element	light responsive	2
AAAC-motif	light responsive element	light responsive	3
ACA-motif	part of gapA in (gapA-CMA1) involved with light responsiveness	light responsive	2
ACE	cis-acting element involved in light responsiveness	light responsive	32
AE-box	part of a module for light response	light responsive	77
AT1-motif	part of a light responsive module	light responsive	49
ATC-motif	part of a conserved DNA module involved in light responsiveness	light responsive	21
ATCT-motif	part of a conserved DNA module involved in light responsiveness	light responsive	67
Box 4	part of a conserved DNA module involved in light responsiveness	light responsive	991
Box II	part of a light responsive element	light responsive	22
Box II -like sequence	cis-acting regulatory element	light responsive	1
Box III	protein binding site	light responsive	6
CAG-motif	part of a light response element	light responsive	1
chs-CMA1a	part of a light responsive element	light responsive	64
chs-CMA2a	part of a light responsive element	light responsive	11
chs-CMA2b	part of a light responsive element	light responsive	2
chs-CMA2c	part of a light responsive element	light responsive	4
chs-Unit 1 m1	part of a light responsive element	light responsive	4
GA-motif	part of a light responsive element	light responsive	56
Gap-box	part of a light responsive element	light responsive	18
GATA-motif	part of a light responsive element	light responsive	120
GATT-motif	part of a light responsive element	light responsive	2
G-Box	cis-acting regulatory element involved in light responsiveness	light responsive	429
GT1-motif	light responsive element	light responsive	228
GTGGC-motif	part of a light responsive element	light responsive	11
I-box	part of a light responsive element	light responsive	82
LAMP-element	part of a light responsive element	light responsive	16
L-box	part of a light responsive element	light responsive	4
MRE	MYB binding site involved in light responsiveness	light responsive	109
Pc-CMA2a	part of a light responsive element	light responsive	1
Sp1	light responsive element	light responsive	24
TCCC-motif	part of a light responsive element	light responsive	43
TCT-motif	part of a light responsive element	light responsive	184	2706
ACTCATCCT sequence	Part of the promoter of the Arabidopsis gene encoding Pro dehydrogenase (ProDH), a mitochondrial enzyme involved in the first step of the conversion of Pro to glutamic acid. The ProDH gene in Arabidopsis is up-regulated by rehydration after dehydration but is down-regulated by dehydration. ProDH is also induced by L-Pro and hypoosmolarity	stress responsive	2
ARE	cis-acting regulatory element essential for the anaerobic induction	stress responsive	407
as-1	Part of the promoter of the Arabidopsis gene encoding Pro dehydrogenase (ProDH), a mitochondrial enzyme involved in the first step of the conversion of Pro to glutamic acid. The ProDH gene in Arabidopsis is up-regulated by rehydration after dehydration but is down-regulated by dehydration. ProDH is also induced by L-Pro and hypoosmolarity	stress responsive	200
box S	elicitation,wounding and pathogen responsiveness	stress responsive	35
CCAAT-box	MYBHv1 binding site	stress responsive	35
DRE core	funtions as a coupling element of ABRE	stress responsive	24
DRE1	drought and osmotic stress induction	stress responsive	20
GC-motif	enhancer-like element involved in anoxic specific inducibility	stress responsive	25
LTR	cis-acting element involved in low-temperature responsiveness	stress responsive	126
MBS	MYB binding site involved in drought-inducibility	stress responsive	120
MBSI	MYB binding site involved in flavonoid biosynthetic genes regulation	stress responsive	29
MYB	Recognized by TF from MYB family in response to stress	stress responsive	782
MYC	Recognized by TF from MYC family in response to stress	stress responsive	755
STRE	activation by heat shock, osmotic stress, low pH, nutrient starvation	stress responsive	345
TCA	stress-inducible	stress responsive	96
TC-rich repeats	cis-acting element involved in defense and stress responsiveness	stress responsive	119
W box	elicitation; wounding and pathogen responsievness. Binds WRKY type transcription factors	stress responsive	150
WRE3	wound inducibility (third region)	stress responsive	109
WUN-motif	Part of the NGR1 gene promoter, encoding S-like ribonucleases (RNases) induced by wounding in Nicotiana glutinosa leaves	stress responsive	263	3642
AT-rich element	binding site of AT-rich DNA binding protein (ATBP-1)	Other elements	36
AT-rich sequence	element for maximal elicitor-mediated activation (2copies)	Other elements	38
CTAG-motif	phyA3	Other elements	18
H-box	Control of developmentally regulated and stress indused expression binds protein factors KAP-1 and KAP-2	Other elements	2
plant_AP-2-like	Unknown	Other elements	1
Unnamed__1	Unknown	Other elements	259
Unnamed__10	Unknown	Other elements	11
Unnamed__12	Unknown	Other elements	11
Unnamed__14	Unknown	Other elements	11
Unnamed__16	Unknown	Other elements	3
Unnamed__2	Unknown	Other elements	61
Unnamed__4	Unknown	Other elements	1523
Unnamed__5	SEF1 factor binding site	Other elements	1
Unnamed__6	Unknown	Other elements	159
Unnamed__8	Unknown	Other elements	11
Unnamed_1	cis-acting element involved in phytochrome down-regulation expression	Other elements	1
Y-box	Unknown	Other elements	2	2148
A-box	cis-acting regulatory element	Promoter related element	26
AT~TATA-box	core promoter element around -30 of transcription start	Promoter related element	2003
CAAT-box	common cis-acting element in promoter and enhancer regions	Promoter related element	8606
TATA	core promotor element	Promoter related element	305
TATA-box	core promoter element around -30 of transcription start	Promoter related element	17234	28174
			TOTAL=39257

## Sheet: Table S7
Table S7 Tandem and segmental duplicated gene pairs in Cannabis CYPs. Red font indicates the genes with both duplication events.
First Sequence						Second Sequence						Duplication Type	Ka	Ks	Ka/Ks	Selection Type	Note
Gene ID	Chromosome no	Start	End	Clan	Family	Gene ID	Chromosome no	Start	End	Clan	Family
CsCYP_1	Chr1	912889	919067	Clan 72	CYP 714	CsCYP_32	Chr2	52251804	52259120	Clan 72	CYP 714	WGD or Segmental	0.441228	2.47403	0.178344	Purifying
CsCYP_17	Chr1	36622871	36626119	Clan 86	CYP 86	CsCYP_106	Chr5	47345261	47347968	Clan 86	CYP 86	WGD or Segmental	0.162363	NaN	NaN	NaN	High Sequence Divergence Value (pS>=0.75)
CsCYP_5	Chr1	24893882	24896148	Clan 71	CYP 78	CsCYP_117	Chr5	76140056	76142661	Clan 71	CYP 78	WGD or Segmental	0.260214	NaN	NaN	NaN	High Sequence Divergence Value (pS>=0.75)
CsCYP_54	Chr3	45304602	45306547	Clan 71	CYP 71	CsCYP_75	Chr4	6263013	6264654	Clan 71	CYP 71	WGD or Segmental	0.495753	2.1962	0.225733	Purifying
CsCYP_53	Chr3	43824368	43826326	Clan 86	CYP94	CsCYP_168	Chr8	46110844	46112657	Clan 86	CYP94	WGD or Segmental	0.317587	2.84164	0.111762	Purifying
CsCYP_92	Chr4	75543059	75550044	Clan 71	CYP 82	CsCYP_223	ChrX	81228185	81231390	Clan 71	CYP 82	WGD or Segmental	0.432042	1.97305	0.218971	Purifying
CsCYP_152	Chr7	8095027	8097022	Clan 71	CYP 82	CsCYP_153	Chr7	8118387	8120488	Clan 71	CYP 82	Tandem	0.389317	2.01243	0.193456	Purifying
CsCYP_179	Chr8	50881758	50884079	Clan 71	CYP 79	CsCYP_180	Chr8	50895977	50897832	Clan 71	CYP 79	Tandem	0.113313	0.415208	0.272907	Purifying
CsCYP_177	Chr8	49424196	49430334	Clan 71	CYP 79	CsCYP_178	Chr8	49433398	49436083	Clan 71	CYP 79	Tandem	0.101335	0.260293	0.389311	Purifying
CsCYP_14	Chr1	34934425	34937554	Clan 86	CYP 704	CsCYP_15	Chr1	34937956	34940620	Clan 86	CYP 704	Tandem	0.383741	NaN	NaN	NaN	High Sequence Divergence Value (pS>=0.75)
CsCYP_15	Chr1	34937956	34940620	Clan 86	CYP 704	CsCYP_16	Chr1	34952811	34955287	Clan 86	CYP 704	Tandem	0.0183118	0.0599397	0.305503	Purifying
CsCYP_217	ChrX	29519107	29521171	Clan 71	CYP 81	CsCYP_218	ChrX	29535516	29537591	Clan 71	CYP 81	Tandem	0.324578	2.67619	0.121284	Purifying
CsCYP_213	ChrX	21920939	21923539	Clan 71	CYP 81	CsCYP_214	ChrX	21929745	21934324	Clan 71	CYP 81	Tandem	0.145693	0.678536	0.214716	Purifying
CsCYP_211	ChrX	21903881	21904695	Clan 71	CYP 81	CsCYP_212	ChrX	21906877	21914450	Clan 71	CYP 81	Tandem	0.0608488	0.185217	0.328526	Purifying
CsCYP_208	ChrX	21865506	21868533	Clan 71	CYP 81	CsCYP_209	ChrX	21884615	21886906	Clan 71	CYP 81	Tandem	0.1388	0.485709	0.285768	Purifying
CsCYP_209	ChrX	21884615	21886906	Clan 71	CYP 81	CsCYP_210	ChrX	21892291	21894626	Clan 71	CYP 81	Tandem	0.129632	0.465269	0.278617	Purifying
CsCYP_207	ChrX	21855932	21858160	Clan 71	CYP 81	CsCYP_208	ChrX	21865506	21868533	Clan 71	CYP 81	Tandem	0.13396	0.428721	0.312464	Purifying
CsCYP_200	ChrX	7849304	7851228	Clan 74	CYP 74	CsCYP_201	ChrX	7905159	7907020	Clan 74	CYP 74	Tandem	0.307036	2.34961	0.130675	Purifying
CsCYP_202	ChrX	16837435	16841001	Clan 85	CYP 87	CsCYP_204	ChrX	16841734	16846183	Clan 85	CYP 87	Tandem	0.0754846	0.232259	0.325002	Purifying
CsCYP_20	Chr1	38257747	38260787	Clan 72	CYP 72	CsCYP_21	Chr1	38283693	38291102	Clan 72	CYP 72	Tandem	0.0192923	0.112019	0.172224	Purifying
CsCYP_22	Chr1	38294830	38300042	Clan 72	CYP 72	CsCYP_23	Chr1	38316605	38322583	Clan 72	CYP 72	Tandem	0.0655855	0.133756	0.490335	Purifying
CsCYP_21	Chr1	38283693	38291102	Clan 72	CYP 72	CsCYP_22	Chr1	38294830	38300042	Clan 72	CYP 72	Tandem	0.106311	0.421621	0.252148	Purifying
CsCYP_41	Chr3	8466935	8469501	Clan 71	CYP 93	CsCYP_42	Chr3	8482986	8489492	Clan 71	CYP 93	Tandem	0.352577	1.97165	0.178823	Purifying
CsCYP_58	Chr3	45482690	45488638	Clan 71	CYP 71	CsCYP_59	Chr3	45506277	45512319	Clan 71	CYP 71	Tandem	0.00989025	0.0543094	0.182109	Purifying
CsCYP_57	Chr3	45473848	45478936	Clan 71	CYP 71	CsCYP_58	Chr3	45482690	45488638	Clan 71	CYP 71	Tandem	0.337068	1.77858	0.189515	Purifying
CsCYP_59	Chr3	45506277	45512319	Clan 71	CYP 71	CsCYP_60	Chr3	45524067	45527308	Clan 71	CYP 71	Tandem	0.129016	0.474651	0.271812	Purifying
CsCYP_61	Chr3	45614404	45616221	Clan 71	CYP 71	CsCYP_62	Chr3	45620514	45622841	Clan 71	CYP 71	Tandem	0.299582	1.34084	0.223429	Purifying
CsCYP_65	Chr3	64820947	64852189	Clan 71	CYP 75	CsCYP_66	Chr3	64893157	64904367	Clan 71	CYP 75	Tandem	0.0370877	0.128824	0.287894	Purifying
CsCYP_54	Chr3	45304602	45306547	Clan 71	CYP 71	CsCYP_55	Chr3	45325182	45326096	Clan 71	CYP 71	Tandem	0.0316901	0.0514654	0.615757	Purifying
CsCYP_62	Chr3	45620514	45622841	Clan 71	CYP 71	CsCYP_63	Chr3	45667312	45669166	Clan 71	CYP 71	Tandem	0.285465	0.994135	0.287149	Purifying
CsCYP_90	Chr4	63075934	63082111	Clan 71	CYP 81	CsCYP_91	Chr4	63110467	63115664	Clan 71	CYP 81	Tandem	0.0378698	0.102685	0.368796	Purifying
CsCYP_220	ChrX	37038269	37040624	Clan 72	CYP 714	CsCYP_221	ChrX	37059416	37060240	Clan 72	CYP 714	Tandem	0.0907218	0.205649	0.441149	Purifying
CsCYP_71	Chr4	6010427	6012300	Clan 71	CYP 71	CsCYP_72	Chr4	6099666	6102345	Clan 71	CYP 71	Tandem	0.121021	0.348913	0.346853	Purifying
CsCYP_74	Chr4	6242266	6244199	Clan 71	CYP 71	CsCYP_75	Chr4	6263013	6264654	Clan 71	CYP 71	Tandem	0.0984798	0.355961	0.276659	Purifying
CsCYP_73	Chr4	6225013	6226153	Clan 71	CYP 71	CsCYP_74	Chr4	6242266	6244199	Clan 71	CYP 71	Tandem	0.105128	0.405502	0.259254	Purifying
CsCYP_80	Chr4	8623522	8625380	Clan 71	CYP 76	CsCYP_81	Chr4	8632104	8634329	Clan 71	CYP 76	Tandem	0.0599147	0.19298	0.310472	Purifying
CsCYP_88	Chr4	51958616	51963356	Clan 71	CYP 71	CsCYP_89	Chr4	51984782	52000097	Clan 71	CYP 71	Tandem	0.0405162	0.0759758	0.533277	Purifying
CsCYP_81	Chr4	8632104	8634329	Clan 71	CYP 76	CsCYP_82	Chr4	8694469	8696443	Clan 71	CYP 76	Tandem	0.207906	0.789616	0.2633	Purifying
CsCYP_214	ChrX	21929745	21934324	Clan 71	CYP 81	CsCYP_215	ChrX	21940599	21943103	Clan 71	CYP 81	Tandem	0.25795	1.09652	0.235245	Purifying
CsCYP_115	Chr5	75815509	75817506	Clan 71	CYP 79	CsCYP_116	Chr5	75823006	75825008	Clan 71	CYP 79	Tandem	0.0296679	0.120669	0.245863	Purifying
CsCYP_112	Chr5	65730432	65732665	Clan 71	CYP 706	CsCYP_113	Chr5	65778299	65780914	Clan 71	CYP 706	Tandem	0.0695645	0.318207	0.218614	Purifying
CsCYP_197	Chr9	60701677	60703727	Clan 71	CYP 736	CsCYP_198	Chr9	60705410	60707979	Clan 71	CYP 736	Tandem	0.0577508	0.182788	0.315944	Purifying
CsCYP_196	Chr9	60699312	60701404	Clan 71	CYP 736	CsCYP_197	Chr9	60701677	60703727	Clan 71	CYP 736	Tandem	0.0678606	0.194234	0.349376	Purifying
CsCYP_195	Chr9	60694160	60696496	Clan 71	CYP 736	CsCYP_196	Chr9	60699312	60701404	Clan 71	CYP 736	Tandem	0.0966801	0.390642	0.24749	Purifying
CsCYP_134	Chr6	2468590	2472564	Clan 71	CYP 71	CsCYP_135	Chr6	2481180	2484125	Clan 71	CYP 71	Tandem	0.379669	1.59254	0.238404	Purifying
CsCYP_135	Chr6	2481180	2484125	Clan 71	CYP 71	CsCYP_136	Chr6	2490221	2501960	Clan 71	CYP 71	Tandem	0.0555651	0.149035	0.372832	Purifying
CsCYP_126	Chr6	2300575	2302924	Clan 71	CYP 71	CsCYP_127	Chr6	2307753	2309688	Clan 71	CYP 71	Tandem	0.18419	0.584011	0.315389	Purifying
CsCYP_127	Chr6	2307753	2309688	Clan 71	CYP 71	CsCYP_128	Chr6	2316959	2328334	Clan 71	CYP 71	Tandem	0.117248	0.197777	0.592832	Purifying
CsCYP_128	Chr6	2316959	2328334	Clan 71	CYP 71	CsCYP_129	Chr6	2343268	2345418	Clan 71	CYP 71	Tandem	0.1031	0.13383	0.770379	Purifying
CsCYP_125	Chr6	2291185	2293066	Clan 71	CYP 71	CsCYP_126	Chr6	2300575	2302924	Clan 71	CYP 71	Tandem	0.199231	0.553038	0.360248	Purifying
CsCYP_140	Chr6	2617882	2620319	Clan 71	CYP 71	CsCYP_138	Chr6	2627541	2631476	Clan 71	CYP 71	Tandem	0.253473	0.789292	0.321139	Purifying
CsCYP_139	Chr6	2603283	2605778	Clan 71	CYP 71	CsCYP_140	Chr6	2617882	2620319	Clan 71	CYP 71	Tandem	0.138395	0.51197	0.270319	Purifying
CsCYP_171	Chr8	47133135	47135647	Clan 86	CYP 96	CsCYP_172	Chr8	47143345	47146005	Clan 86	CYP 96	Tandem	0.213685	0.614849	0.34754	Purifying
CsCYP_173	Chr8	47151823	47154288	Clan 86	CYP 96	CsCYP_174	Chr8	47158736	47160553	Clan 86	CYP 96	Tandem	0.278384	1.55425	0.179112	Purifying
CsCYP_184	Chr9	44939371	44941973	Clan 71	CYP 79	CsCYP_185	Chr9	44945130	44947890	Clan 71	CYP 79	Tandem	0.159387	0.37914	0.420392	Purifying
CsCYP_96	Chr4	79702201	79705647	Clan 71	CYP 82	CsCYP_97	Chr4	79717453	79719723	Clan 71	CYP 82	Tandem	0.464443	2.41392	0.192402	Purifying

## Sheet: Table S8
Table S8 Classification of duplication origin information for all CsCYP genes
# WGD (whole genome) or segmental (i.e. collinear genes in collinear blocks)
# Tandem (consecutive repeat)
# Proximal (in nearby chromosomal region but not adjacent)
# Dispersed (other modes than segmental, tandem and proximal) duplications
Gene Type	Gene Number
WGD or Segmental	12
Tandem	81
Proximal	36
Dispersed	88
Gene ID	Gene Type
CsCYP_168	WGD or Segmental
CsCYP_223	WGD or Segmental
CsCYP_1	WGD or Segmental
CsCYP_17	WGD or Segmental
CsCYP_53	WGD or Segmental
CsCYP_54	WGD or Segmental/ Tandem
CsCYP_75	WGD or Segmental/ Tandem
CsCYP_117	WGD or Segmental
CsCYP_5	WGD or Segmental
CsCYP_32	WGD or Segmental
CsCYP_92	WGD or Segmental
CsCYP_106	WGD or Segmental
CsCYP_153	Tandem
CsCYP_152	Tandem
CsCYP_180	Tandem
CsCYP_179	Tandem
CsCYP_178	Tandem
CsCYP_14	Tandem
CsCYP_15	Tandem
CsCYP_16	Tandem
CsCYP_218	Tandem
CsCYP_213	Tandem
CsCYP_212	Tandem
CsCYP_209	Tandem
CsCYP_207	Tandem
CsCYP_208	Tandem
CsCYP_200	Tandem
CsCYP_201	Tandem
CsCYP_202	Tandem
CsCYP_20	Tandem
CsCYP_23	Tandem
CsCYP_21	Tandem
CsCYP_22	Tandem
CsCYP_41	Tandem
CsCYP_58	Tandem
CsCYP_59	Tandem
CsCYP_60	Tandem
CsCYP_61	Tandem
CsCYP_44	Tandem
CsCYP_42	Tandem
CsCYP_66	Tandem
CsCYP_65	Tandem
CsCYP_55	Tandem
CsCYP_63	Tandem
CsCYP_57	Tandem
CsCYP_62	Tandem
CsCYP_90	Tandem
CsCYP_220	Tandem
CsCYP_71	Tandem
CsCYP_74	Tandem
CsCYP_217	Tandem
CsCYP_80	Tandem
CsCYP_88	Tandem
CsCYP_89	Tandem
CsCYP_72	Tandem
CsCYP_81	Tandem
CsCYP_214	Tandem
CsCYP_115	Tandem
CsCYP_113	Tandem
CsCYP_112	Tandem
CsCYP_204	Tandem
CsCYP_211	Tandem
CsCYP_116	Tandem
CsCYP_221	Tandem
CsCYP_197	Tandem
CsCYP_195	Tandem
CsCYP_134	Tandem
CsCYP_135	Tandem
CsCYP_136	Tandem
CsCYP_127	Tandem
CsCYP_129	Tandem
CsCYP_125	Tandem
CsCYP_126	Tandem
CsCYP_138	Tandem
CsCYP_139	Tandem
CsCYP_140	Tandem
CsCYP_171	Tandem
CsCYP_172	Tandem
CsCYP_173	Tandem
CsCYP_174	Tandem
CsCYP_177	Tandem
CsCYP_184	Tandem
CsCYP_185	Tandem
CsCYP_198	Tandem
CsCYP_196	Tandem
CsCYP_210	Tandem
CsCYP_215	Tandem
CsCYP_73	Tandem
CsCYP_82	Tandem
CsCYP_91	Tandem
CsCYP_96	Tandem
CsCYP_97	Tandem
CsCYP_128	Tandem
CsCYP_124	Proximal
CsCYP_155	Proximal
CsCYP_154	Proximal
CsCYP_13	Proximal
CsCYP_206	Proximal
CsCYP_6	Proximal
CsCYP_47	Proximal
CsCYP_48	Proximal
CsCYP_43	Proximal
CsCYP_70	Proximal
CsCYP_77	Proximal
CsCYP_108	Proximal
CsCYP_109	Proximal
CsCYP_110	Proximal
CsCYP_111	Proximal
CsCYP_101	Proximal
CsCYP_102	Proximal
CsCYP_121	Proximal
CsCYP_194	Proximal
CsCYP_123	Proximal
CsCYP_119	Proximal
CsCYP_137	Proximal
CsCYP_141	Proximal
CsCYP_131	Proximal
CsCYP_130	Proximal
CsCYP_142	Proximal
CsCYP_122	Proximal
CsCYP_170	Proximal
CsCYP_189	Proximal
CsCYP_187	Proximal
CsCYP_18	Proximal
CsCYP_19	Proximal
CsCYP_76	Proximal
CsCYP_107	Proximal
CsCYP_132	Proximal
CsCYP_133	Proximal
CsCYP_150	Dispersed
CsCYP_149	Dispersed
CsCYP_147	Dispersed
CsCYP_151	Dispersed
CsCYP_166	Dispersed
CsCYP_164	Dispersed
CsCYP_165	Dispersed
CsCYP_161	Dispersed
CsCYP_175	Dispersed
CsCYP_224	Dispersed
CsCYP_169	Dispersed
CsCYP_225	Dispersed
CsCYP_157	Dispersed
CsCYP_160	Dispersed
CsCYP_216	Dispersed
CsCYP_11	Dispersed
CsCYP_12	Dispersed
CsCYP_222	Dispersed
CsCYP_9	Dispersed
CsCYP_8	Dispersed
CsCYP_205	Dispersed
CsCYP_10	Dispersed
CsCYP_199	Dispersed
CsCYP_4	Dispersed
CsCYP_25	Dispersed
CsCYP_24	Dispersed
CsCYP_7	Dispersed
CsCYP_27	Dispersed
CsCYP_26	Dispersed
CsCYP_28	Dispersed
CsCYP_56	Dispersed
CsCYP_39	Dispersed
CsCYP_52	Dispersed
CsCYP_51	Dispersed
CsCYP_68	Dispersed
CsCYP_67	Dispersed
CsCYP_219	Dispersed
CsCYP_40	Dispersed
CsCYP_50	Dispersed
CsCYP_46	Dispersed
CsCYP_83	Dispersed
CsCYP_85	Dispersed
CsCYP_69	Dispersed
CsCYP_95	Dispersed
CsCYP_87	Dispersed
CsCYP_84	Dispersed
CsCYP_79	Dispersed
CsCYP_93	Dispersed
CsCYP_78	Dispersed
CsCYP_94	Dispersed
CsCYP_105	Dispersed
CsCYP_103	Dispersed
CsCYP_114	Dispersed
CsCYP_100	Dispersed
CsCYP_104	Dispersed
CsCYP_35	Dispersed
CsCYP_31	Dispersed
CsCYP_33	Dispersed
CsCYP_34	Dispersed
CsCYP_30	Dispersed
CsCYP_38	Dispersed
CsCYP_182	Dispersed
CsCYP_193	Dispersed
CsCYP_191	Dispersed
CsCYP_183	Dispersed
CsCYP_192	Dispersed
CsCYP_181	Dispersed
CsCYP_190	Dispersed
CsCYP_49	Dispersed
CsCYP_118	Dispersed
CsCYP_145	Dispersed
CsCYP_120	Dispersed
CsCYP_146	Dispersed
CsCYP_143	Dispersed
CsCYP_148	Dispersed
CsCYP_156	Dispersed
CsCYP_167	Dispersed
CsCYP_176	Dispersed
CsCYP_159	Dispersed
CsCYP_162	Dispersed
CsCYP_158	Dispersed
CsCYP_2	Dispersed
CsCYP_3	Dispersed
CsCYP_29	Dispersed
CsCYP_36	Dispersed
CsCYP_64	Dispersed
CsCYP_98	Dispersed
CsCYP_99	Dispersed

## Sheet: Table S9
Table S9 Cytochrome P450 Enzymes Associated with Herbicide Resistance in Various Plant Species and their homologs in Cannabis sativa
S. No.	Organism	ALS Herbicide	Cytochrome p450	Nucleotide Accession ID	Protein Accession ID/sequence	Cannabis homolog	CsCYP Clan	CsCPY Familiy	Query Cover	Percent Identity	Reference
1	Beckmannia syzigachne	mesosulfuron-methyl	BsCYP81Q32	MW656174	WES12099	CsCYP_217	Clan 71	CYP 81	0.99	0.4358	Wang, J., Lian, L., Qi, J., Fang, Y., Nyporko, A., Yu, Q., Bai, L. and Pan, L. (2023), Metabolic resistance to acetolactate synthase inhibitors in Beckmannia syzigachne: identification of CYP81Q32 and its transcription regulation. Plant J, 115: 317-334. https://doi.org/10.1111/tpj.16227
2	Echinochloa crus-galli	penoxsulam	CYP81A68	OK483200	UJH93408	CsCYP_217	Clan 71	CYP 81	0.99	0.4352	Pan, L., Guo, Q., Wang, J., Shi, L., Yang, X., Zhou, Yu Q. & Bai, L. (2022). CYP81A68 confers metabolic resistance to ALS and ACCase-inhibiting herbicides and its epigenetic regulation in Echinochloa crus-galli. Journal of Hazardous Materials, 428, 128225.
3	Beckmannia syzigachne	mesosulfuron-methyl	BsCYP99A44	OP243711	UYX45866	CsCYP_127	Clan 71	CYP 71	0.96	0.4478	Bai, Shuang, Mengjie Yin, Qinghao Lyu, Bo Jiang, and Lingxu Li. 2022. "Cytochrome P450 BsCYP99A44 and BsCYP704A177 Confer Metabolic Resistance to ALS Herbicides in Beckmannia syzigachne" International Journal of Molecular Sciences 23, no. 20: 12175. https://doi.org/10.3390/ijms232012175
		pyroxsulam, bispyribac-sodium	BsCYP704A177	OP243712	UYX45867	CsCYP_14	Clan 86	CYP 704	0.98	0.5529
4	Descurainia sophia	tribenuron-methyl	CYP77B34	MF152623	AWD38961	CsCYP_26	Clan 71	CYP 77	1	0.7118	Shen, Jing, Qian Yang, Lubo Hao, Lingling Zhang, Xuefeng Li, and Mingqi Zheng. 2022. "The Metabolism of a Novel Cytochrome P450 (CYP77B34) in Tribenuron-Methyl-Resistant Descurainia sophia L. to Herbicides with Different Mode of Actions" International Journal of Molecular Sciences 23, no. 10: 5812. https://doi.org/10.3390/ijms23105812
5	Lolium rigidum	chlorsulfuron	CYP81A10v7	MK629521.1	QJA18355.1	CsCYP_217	Clan 71	CYP 81	0.99	0.436	Han, H., Yu, Q., Beffa, R., González, S., Maiwald, F., Wang, J., & Powles, S. B. (2021). Cytochrome P450 CYP81A10v7 in Lolium rigidum confers metabolic resistance to herbicides across at least five modes of action. The Plant journal : for cell and molecular biology, 105(1), 79–92. https://doi.org/10.1111/tpj.15040
6	Echinochloa phyllopogon	bensulfuron-methyl	CYP81A24	AB734001	BAN19903.2	CsCYP_217	Clan 71	CYP 81	0.99	0.4358	Guo, F., Iwakami, S., Yamaguchi, T., Uchino, A., Sunohara, Y., & Matsumoto, H. (2019). Role of CYP81A cytochrome P450s in clomazone metabolism in Echinochloa phyllopogon. Plant science : an international journal of experimental plant biology, 283, 321–328. https://doi.org/10.1016/j.plantsci.2019.02.010
7	Echinochloa phyllopogon	bensulfuron-methyl, penoxsulam	CYP81A21	AB818462.1	BAO73909.1	CsCYP_218	Clan 71	CYP 81	0.92	0.4487	Iwakami, S., Endo, M., Saika, H., Okuno, J., Nakamura, N., Yokoyama, M., Watanabe, H., Toki, S., Uchino, A., & Inamura, T. (2014). Cytochrome P450 CYP81A12 and CYP81A21 Are Associated with Resistance to Two Acetolactate Synthase Inhibitors in Echinochloa phyllopogon. Plant physiology, 165(2), 618–629. https://doi.org/10.1104/pp.113.232843
			CYP81A12	AB818461.1	BAO73908.1	CsCYP_213	Clan 71	CYP 81	0.92	0.4404
8	Gossypium hirsutum	trifloxysulfuron sodium	CYP749A16	Gh_D10G1401	MMDVRVKLLILLATSLLIYSLIVLLKVLYDYWWVPLRIQHFLNSQGLKGPPYKFIHGCNKQINKMRSEALSKPMGLTHDILPRVFPHYYSWINLYGKNYLSWDGVQAQVVTTDPELIKEVLKNSEQTFRKREPPIYVGRLLGDGLVTTEGEKWAKKRKLANYAFHGESLKNMTPAVIASVETMLDKWKDKEGKEIEAFQEFRILTSEVISRTAFGSSYFEGEKIFYMLQKLADIVSRNSNKSRIPILSKFWKTDDDIESEKLAREIQDLVIEIVKKRENKVSSGGAESFGSDFLGLLVKAFNNSDEKNKISMEDLVDECKTFYFAGQETVNASLAWAVLVLAIHRDWQDKARREVMEIFGKQNPHSEGLAELKIMSMIINETLRLYTPLNGMVRRARRQ…	CsCYP_50	Clan 72	CYP 749	0.96	0.5677	Thyssen, G. N., Naoumkina, M., McCarty, J. C., Jenkins, J. N., Florane, C., Li, P., & Fang, D. D. (2018). The P450 gene CYP749A16 is required for tolerance to the sulfonylurea herbicide trifloxysulfuron sodium in cotton (Gossypium hirsutum L.). BMC plant biology, 18(1), 186. https://doi.org/10.1186/s12870-018-1414-2
9	Lolium rigidum	pyroxsulam, iodosulfuron, mesosulfuron	CYP72A	LOLSS002187	RDVSPSTLLASAAAIAMMWFVVQMLEWAWWSPRRMDRVLRAQGLRGTQYRFLKGDLKEEQRLKGEAWSRPVPMDRAHDIFPRVAPLLHRVMKDHGKVSFTWFGPYPRITIGDPQLVRAVLSNKFGHFEKTKLVRLARLLVGGLATLDGEQWAKHRRIMNPAFHAEKLKRMLPSFSASCSDLISRWENSASLSVGEIELDVWSEFQSLSGDVISRAAFGVTSQEGSRIFFLQTEQAERLIQSFRTNYIPGFSLLPTENNRRMKAINTEVEQMLRGIIEKRQQSMKNGVIHNDDLLGLLLEANTDYSNADGKSSKGMTMEDVIGECKLFYFAGMETTAVLLTWTIVVLSMHPDWQDRAREEVLQVFGQNKPDLNGINRLKIVAMVFNEVLRLYPPVVLINR…	CsCYP_20	Clan 72	CYP 72	0.97	0.4893	Duhoux, A., Carrère, S., Duhoux, A., & Délye, C. (2017). Transcriptional markers enable identification of rye-grass (Lolium sp.) plants with non-target-site-based resistance to herbicides inhibiting acetolactate-synthase. Plant science : an international journal of experimental plant biology, 257, 22–36. https://doi.org/10.1016/j.plantsci.2017.01.009
			CYP72A2	LOLSS005925	MLNLNXYRLRLFCREFVTXIKNIFRFLPTKNNRRMRAIDREICTILRGIIEKKDRAIKSGEASSDDLLGLLLESNRRESNGKADLGMSTEDIIEECKLFYFAGMETTSVLLTWTLIVLSMHPEWQEQARKEGLHHFGRTTPDFENLSRLKIVTMVLYEALRLYPPAIFVTRRTYKAMELGGITYPAGGNLMLPILFIHHDPNIWGKDASEFNPQRFADGISNAVKHPAAFFPFGGGPRICIGQNFALLEAKMALSTILQRFSFELSPSYTHAPYTVLTLHPQHGAPIVLRKI	CsCYP_23	Clan 72	CYP 72	0.91	0.5793
			CYP81B1	LOLSS010577	LVHYVLGKVSDGRRGKKGAVQLPPSPPAIPFIGHLHLVEKPIHATMCRLAARLGPVFSLRLGSRRAVVGSSSECARECFTEHDVTFANRPKFPSQLLVSFNGTALITSSYGPHWRNLRRVATVQLLSAHRVTCMSGVIAAEIRAMARRLFHAAEASPDGAARVQLKRRLFELSLSVLMETIAQTKATRSEADADTDMSLEAQEFKEVVDKLIPHLGAANMWDYLPGMRWFDVFGVRNKILHAVSRRDAFLRRLIDAERRRLADGGSDGDKKSMIAVLLTLQKTEPKVYTDTMITALCANLFGAGTETTSTTTEWAMSLLLNHPEALKKAQAEIDASVGTSRLVSVDDMPSLAYLQCIVNETLRLYPAAPLLLPHESSADCKVGGYNVPADTMLIVNAYA…	CsCYP_210	Clan 71	CYP 81	0.93	0.444
			CYP81B2	LOLSS050580	LLLPHESSADCKVGGYNVPADTMLIVNAYAIHRDPAAWEHPLEFRPERFEDGKAEGLFMIPFGMGRRRCPGETLALRTISMVLATLVQCFDWEPVDGVKVDMTEGGGFTIPKAVPLEAVCRPRVVMRDVLQNXXXSSTLHLRLVTSCSVASYKV	CsCYP_215	Clan 71	CYP 81	0.81	0.5659
10	Echinochloa phyllopogon	bispyribac-sodium	CYP71AK2	AB733990	BAN19895.1	CsCYP_128	Clan 71	CYP 71	0.93	0.4041	Iwakami, S., Uchino, A., Kataoka, Y., Shibaike, H., Watanabe, H., & Inamura, T. (2014). Cytochrome P450 genes induced by bispyribac-sodium treatment in a multiple-herbicide-resistant biotype of Echinochloa phyllopogon. Pest management science, 70(4), 549–558. https://doi.org/10.1002/ps.3572
			CYP72A254	AB734018	BAN19916.1	CsCYP_21	Clan 72	CYP 72	0.95	0.538
11	Oryza sativa Indica	bispyribac sodium, bensulfuron-methyl	CYP72A31	AB907219	BAR64201.1	CsCYP_23	Clan 72	CYP 72	0.92	0.528	Saika, H., Horita, J., Taguchi-Shiobara, F., Nonaka, S., Nishizawa-Yokoi, A., Iwakami, S., Hori, K., Matsumoto, T., Tanaka, T., Itoh, T., Yano, M., Kaku, K., Shimizu, T., & Toki, S. (2014). A novel rice cytochrome P450 gene, CYP72A31, confers tolerance to acetolactate synthase-inhibiting herbicides in rice and Arabidopsis. Plant physiology, 166(3), 1232–1240. https://doi.org/10.1104/pp.113.231266
12	Oryza sativa Japonica	bensulfuron-methyl	CYP81A6	OSJNBb0048A17.17	AAK63940.1	CsCYP_217	Clan 71	CYP 81	0.99	0.4475	Pan, G., Zhang, X., Liu, K., Zhang, J., Wu, X., Zhu, J., & Tu, J. (2006). Map-based cloning of a novel rice cytochrome P450 gene CYP81A6 that confers resistance to two different classes of herbicides. Plant molecular biology, 61(6), 933–943. https://doi.org/10.1007/s11103-006-0058-z
13	Triticum aestivum	chlorsulfuron, triasulfuron, metsulfuron-metyl, bensulfuron-metyl, and tribenuron-metyl,	CYP71C6v1	AB042627	BAB87817.1	CsCYP_144	Clan 71	CYP 71	0.45	0.439	Wensheng Xiang, Xiangjing Wang, Tianrui Ren,. Expression of a wheat cytochrome P450 monooxygenase cDNA in yeast catalyzes the metabolism of sulfonylurea herbicides, Pesticide Biochemistry and Physiology, Volume 85, Issue 1,2006, Pages 1-6,https://doi.org/10.1016/j.pestbp.2005.09.001.
14	Echinochloa phyllopogon	pyriftalid, propoxycarbazone-sodium, pyrazosulfuron-ethyl	CYP81A14	AB733994	BAN19899.1	CsCYP_211	Clan 71	CYP 81	0.3	0.566	Dimaano, N.G., Yamaguchi, T., Fukunishi, K. et al. Functional characterization of cytochrome P450 CYP81A subfamily to disclose the pattern of cross-resistance in Echinochloa phyllopogon. Plant Mol Biol 102, 403–416 (2020). https://doi.org/10.1007/s11103-019-00954-3
		pyriftalid, propoxy-carbazone sodium, azimsulfuron, pyrazosulfuron-ethyl, propyrisulfuron, bensulfuron-methyl	CYP81A18	AB733996	BAN19901.1	CsCYP_211	Clan 71	CYP 81	0.3	0.5723
		pyriftalid, pyrazosulfuron-ethyl, pyrimisulfan, azimsulfuron, propyrisulfuron, bensulfuron-methyl	CYP81A15	AB733995	BAN19900.1	CsCYP_217	Clan 71	CYP 81	0.98	0.4184

## Sheet: Table S10
Table S10 List of different herbicides selected for molecular docking studies
ALS inhibiting Herbicide	Chemical Class	Compound CID
Bensosulfuron-methyl	Sulfonylurea	54960
Mesosulfuron-methyl		11409499
Bispyribac-sodium	Pyrimidimyl benzoates	23682789
Pyriftalid		9948894
Penoxsulam	Triazolopyrimidine	11784975
Pyroxsulam		11571555
Propoxycarbazone-sodium	Triazolinones	12056759
Pyrimisulfan	Sulfonanilides	11407474
Imazamox	Imidazolinone	86137

[truncated: 2 more sheets: Table S11, Table S12]
